# Supplementary material for: Controlled experiment finds no detectable citation bump from Twitter promotion
Source: PLoS One. 2024 Mar 20;19(3):e0292201. doi: 10.1371/journal.pone.0292201 (PMC10954115; doi:10.1371/journal.pone.0292201)
Supplement: S1 Dataset — Excel file containing a list of all papers included in the analysis, including experimental and control papers, and a link to each experimental tweet, together with data collected for each paper. (XLSX) [file pone.0292201.s001.xlsx]

## Sheet: Data
PaperID	MonthGroup	TweetGroup	Twitter handle	Journal	FollowersDayBeforeTweeting	DateTweeted	RandomNo	ExperimentOrControl	Title	Authors	DOI	DOI_short	AltmetricBeforeTweets	AltmTweetersBeforeTweet	Tweet link	Date30DaysLater	Altmetric30DaysLater	AltmTweeters30DaysLater	TweetImpressions30DaysLater	TweetLinkClicks30DaysLater	Date3YearsLater	Altm3YearsLater	AltmTweeters3YearsLater	GSCites3YearsLater	WebSciCites3YearsLater	Notes
1	1	1	@WhySharksMatter	Marine Policy	39429	2018-12-05	2	Experiment	Area expansion versus effective and equitable management in international marine protected areas goals and targets	Campbell LM, Gray NJ	https://doi.org/10.1016/j.marpol.2018.11.030	10.1016/j.marpol.2018.11.030	0	0	https://twitter.com/WhySharksMatter/status/1070336701099237376	2019-01-04	7	12	1160	6	2021-12-07	19	28	33	19
2	1	1	@WhySharksMatter	Marine Policy	39429	2018-12-05	5	Control	Evaluating bioeconomic tradeoffs of fishing reserves via spatial optimization	Oyafuso ZS, Leung P, Franklin EC	https://doi.org/10.1016/j.marpol.2018.11.016	10.1016/j.marpol.2018.11.016	1	2	NA	2019-01-04	1	2	NA	NA	2021-12-07	1	2	6	5
3	1	1	@WhySharksMatter	Marine Policy	39429	2018-12-05	7	Control	“Great expectations” – Allocating licenses with special requirements in Norwegian salmon farming	Hersoug B, Mikkelsen E, Mari Karlsen K	https://doi.org/10.1016/j.marpol.2018.11.019	10.1016/j.marpol.2018.11.019	0	0	NA	2019-01-04	0	0	NA	NA	2021-12-07	0	0	11	23
4	1	1	@WhySharksMatter	Marine Policy	39429	2018-12-05	10	Control	Path discussion for offshore wind in Portugal up to 2030	Vieira M, Henriques E, Amaral M, Arantes-Oliveira N, Reis L	https://doi.org/10.1016/j.marpol.2018.11.021	10.1016/j.marpol.2018.11.021	0	0	NA	2019-01-04	0	0	NA	NA	2021-12-07	0	0	13	6
5	1	1	@WhySharksMatter	Marine Policy	39429	2018-12-05	14	Control	The reduction of SOx emissions in the shipping industry: The case of Korean companies	Kim A-R, Seo Y-J	https://doi.org/10.1016/j.marpol.2018.11.024	10.1016/j.marpol.2018.11.024	0	0	NA	2019-01-04	0	0	NA	NA	2021-12-07	0	0	35	24
6	1	2	@TrevorABranch	ICES Journal of Marine Science	9909	2018-12-05	6	Experiment	The myth of voluntary uptake of proven fishing gear: investigations into the challenges inspiring change in fisheries	Eayrs S, Pol M	https://doi.org/10.1093/icesjms/fsy178	10.1093/icesjms/fsy178	7	11	https://twitter.com/TrevorABranch/status/1070408582036766720	2019-01-04	21	34	3719	34	2021-12-07	24	34	12	11
7	1	2	@TrevorABranch	ICES Journal of Marine Science	9909	2018-12-05	3	Control	Potential for managing life history diversity in a commercially exploited intermediate predator, the goldsinny wrasse (Ctenolabrus rupestris)	Olsen EM, Halvorsen KT, Larsen T, Kuparinen A	https://doi.org/10.1093/icesjms/fsy183	10.1093/icesjms/fsy183	0	0	NA	2019-01-04	0	0	NA	NA	2021-12-07	0	0	12	3
8	1	2	@TrevorABranch	ICES Journal of Marine Science	9909	2018-12-05	13	Control	Event scale and persistent drivers of fish and macroinvertebrate distributions on the Northeast US Shelf	Friedland KD, McManus MC, Morse RE, Link JS	https://doi.org/10.1093/icesjms/fsy167	10.1093/icesjms/fsy167	0	0	NA	2019-01-04	0	0	NA	NA	2021-12-07	2	2	21	17
9	1	2	@TrevorABranch	ICES Journal of Marine Science	9909	2018-12-05	16	Control	The evolving response of mesopelagic fishes to declining midwater oxygen concentrations in the southern and central California Current	Koslow JA, Davison P, Ferrer E, Jimenez-Rosenberg APAJ, Aceves-Medina G, Watson W	https://doi.org/10.1093/icesjms/fsy154	10.1093/icesjms/fsy154	1	1	NA	2019-01-04	1	1	NA	NA	2021-12-07	1	1	12	10
10	1	2	@TrevorABranch	ICES Journal of Marine Science	9909	2018-12-05	18	Control	Directional bilateral asymmetry in otolith morphology may affect fish stock discrimination based on otolith shape analysis	Mahe K, Ider D, Massaro A, Hamed O et al.	https://doi.org/10.1093/icesjms/fsy163	10.1093/icesjms/fsy163	0	0	NA	2019-01-04	0	0	NA	NA	2021-12-07	0	0	18	12
11	1	3	@AlongsideWild	The Journal of Wildlife Management	31281	2018-12-28	11	Experiment	Environmental factors influencing beaver dam locations	Swinnen KRR, Rutten A, Nyssen J, Leirs H	https://doi.org/10.1002/jwmg.21601	10.1002/jwmg.21601	0	0	https://twitter.com/AlongsideWild/status/1078743406199885824	2019-01-27	NA	NA	NA	NA	2021-12-31	3	0	11	4	Tweets auto-deleted before impressions could be taken
12	1	3	@AlongsideWild	The Journal of Wildlife Management	31281	2018-12-28	2	Control	Grizzly bear depredation on grazing allotments in the Yellowstone Ecosystem	Wells SL, McNew LB, Tyers DB, Van Manen FT, Thompson DJ	https://doi.org/10.1002/jwmg.21618	10.1002/jwmg.21618	0	0	NA	2019-01-27	NA	NA	NA	NA	2021-12-31	8	1	6	4
13	1	3	@AlongsideWild	The Journal of Wildlife Management	31281	2018-12-28	6	Control	Human disturbance affects latrine‐use patterns of raccoon dogs	Tsunoda M, Kaneko Y, Sako T, et al.	https://doi.org/10.1002/jwmg.21610	10.1002/jwmg.21610	0	0	NA	2019-01-27	NA	NA	NA	NA	2021-12-31	10	1	6	2
14	1	3	@AlongsideWild	The Journal of Wildlife Management	31281	2018-12-28	10	Control	Plant constituents affecting food selection by sika deer	Agetsuma N, Agetsuma-Yanagihara Y, Takafumi H, Nakaji T	https://doi.org/10.1002/jwmg.21615	10.1002/jwmg.21615	0	0	NA	2019-01-27	NA	NA	NA	NA	2021-12-31	2	2	1	0
15	1	3	@AlongsideWild	The Journal of Wildlife Management	31281	2018-12-28	16	Control	Statistical dependence for detecting whale‐watching effects on humpback whales	Garcia-Segara AM, Villagra D, Gallardo DI, Pacheco AS	https://doi.org/10.1002/jwmg.21602	10.1002/jwmg.21602	1	1	NA	2019-01-27	NA	NA	NA	NA	2021-12-31	8	1	15	10
16	1	4	@Craken_MacCraic	Journal of Wildlife Diseases	3962	2018-12-11	7	Experiment	Occurrence of the Parasitic Fly Philornis torquans on Fledglings of the Rufous-throated Thornbird (Phacellodomus rufifrons) in Southeast Brazil	Costa GCA, Koerich LB, Pereira MH et al.	https://doi.org/10.7589/2018-04-104	10.7589/2018-04-104	0	0	https://twitter.com/Craken_MacCraic/status/1072580656343998464	2019-01-10	1	1	189	0	2021-12-13	2	3	2	0
17	1	4	@Craken_MacCraic	Journal of Wildlife Diseases	3962	2018-12-11	1	Control	Oslerus (Anafilaroides) sp. in a Jaguarundi (Puma yagouaroundi) from Brazil	Correa P, Bueno C, Soares R, Goncalves PA et al.	https://doi.org/10.7589/2018-04-109	10.7589/2018-04-109	0	0	NA	2019-01-10	0	0	NA	NA	2021-12-13	0	0	1	1
18	1	4	@Craken_MacCraic	Journal of Wildlife Diseases	3962	2018-12-11	2	Control	Fatal Streptoccocus canis Necrotizing Fasciitis and Myositis in a Free-Ranging Iberian Lynx (Lynx pardinus)	Najera F, Sanchez-Cuerda S, Gil=Molino M, et al.	https://doi.org/10.7589/2018-05-135	10.7589/2018-05-135	0	0	NA	2019-01-10	0	0	NA	NA	2021-12-13	0	0	4	2
19	1	4	@Craken_MacCraic	Journal of Wildlife Diseases	3962	2018-12-11	3	Control	Effect of high-density oral rabies vaccine baiting on rabies virus neutralizing antibody response in raccoons (Procyon lotor)	Pederse K, Gilbert AT, Wilhelm ES, et al.	https://doi.org/10.7589/2018-05-138	10.7589/2018-05-138	0	0	NA	2019-01-10	0	0	NA	NA	2021-12-13	0	0	8	6
20	1	4	@Craken_MacCraic	Journal of Wildlife Diseases	3962	2018-12-11	5	Control	Transmission Dynamics of Toxoplasma gondii in Arctic Foxes (Vulpes lagopus): A Long-term Mark-recapture Serologic Study at Karrak Lake, Nunavut, Canada	Bouchard E, Elmore SA, Alisauskas RT, et al.	https://doi.org/10.7589/2018-06-144	10.7589/2018-06-144	0	0	NA	2019-01-10	0	0	NA	NA	2021-12-13	1	2	4	3
21	1	5	@DaniRabaiotti	Journal of Animal Ecology	10878	2018-12-08	2	Experiment	Migratory plasticity is not ubiquitous among large herbivores	Sawyer H, Merkle JA, Middleton AD, Dwinnell SPH, Monteith KL	https://doi.org/10.1111/1365-2656.12926	10.1111/1365-2656.12926	0	0	https://twitter.com/DaniRabaiotti/status/1071539783485349890	2019-01-07	10	16	6397	37	2021-12-08	30	21	42	29
22	1	5	@DaniRabaiotti	Journal of Animal Ecology	10878	2018-12-08	3	Control	Sex ratio bias and shared paternity reduce individual fitness and population viability in a critically endangered parrot	Heinsohn R, Olah G, Webb M, Peakall R, Stojanovich D	https://doi.org/10.1111/1365-2656.12922	10.1111/1365-2656.12922	70	15	NA	2019-01-07	76	25	NA	NA	2021-12-08	96	32	13	9
23	1	5	@DaniRabaiotti	Journal of Animal Ecology	10878	2018-12-08	4	Control	Niche partitioning of sympatric penguins by leapfrog foraging appears to be resilient to climate change	Clewlow HL, Takahashi A, Watanabe S, Votier SC, Downie R, Ratcliffe N	https://doi.org/10.1111/1365-2656.12919	10.1111/1365-2656.12919	16	26	NA	2019-01-07	17	29	NA	NA	2021-12-08	18	30	11	8
24	1	5	@DaniRabaiotti	Journal of Animal Ecology	10878	2018-12-08	5	Control	Dietary shifts influenced by livestock grazing shape the gut microbiota composition and co‐occurrence networks in a local rodent species	Li G, Kohl KD, Yin, B, Wei, W, Wan, X, Zhu B, Zhang, Z	https://doi.org/10.1111/1365-2656.12920	10.1111/1365-2656.12920	11	8	NA	2019-01-07	11	8	NA	NA	2021-12-08	12	8	18	13
25	1	5	@DaniRabaiotti	Journal of Animal Ecology	10878	2018-12-08	6	Control	Competitive asymmetry and local adaptation in Trinidadian guppies	Potter T, King L, Travis J, Bassar RD	https://doi.org/10.1111/1365-2656.12918	10.1111/1365-2656.12918	5	6	NA	2019-01-07	5	7	NA	NA	2021-12-08	12	20	15	10
26	1	6	@Drew_Lab	Conservation Biology	7139	2018-12-08	9	Experiment	A landscape of conservation philanthropy for U.S. land trusts	Fovargue R, Fisher M, Harris J, Armsworth PR	https://doi.org/10.1111/cobi.13146	10.1111/cobi.13146	29	44	https://twitter.com/Drew_Lab/status/1071416772161691648	2019-01-07	33	52	2723	22	2021-12-08	28	47	6	4
27	1	6	@Drew_Lab	Conservation Biology	7139	2018-12-08	8	Control	The potential for citizen science to produce reliable and useful information in ecology	Brown ED, Williams BK	https://doi.org/10.1111/cobi.13223	10.1111/cobi.13223	6	10	NA	2019-01-07	6	10	NA	NA	2021-12-08	14	13	47	27
28	1	6	@Drew_Lab	Conservation Biology	7139	2018-12-08	13	Control	Four priorities for new links between conservation science and accounting research	Feger C, Mermet L, Vira B, et al.	https://doi.org/10.1111/cobi.13254	10.1111/cobi.13254	18	26	NA	2019-01-07	20	30	NA	NA	2021-12-08	33	28	22	6
29	1	6	@Drew_Lab	Conservation Biology	7139	2018-12-08	15	Control	Restoring islands and identifying source populations for introductions	Wauchope HS, Fuller RA, Shanahan DF, Shaw JD	https://doi.org/10.1111/cobi.13224	10.1111/cobi.13224	12	22	NA	2019-01-07	16	28	NA	NA	2021-12-08	14	26	0	1	GS says zero but there are citations
30	1	6	@Drew_Lab	Conservation Biology	7139	2018-12-08	28	Control	Effects of development of wind energy and associated changes in land use on bird densities in upland areas	Fernandez-Bellon D, Wilson MW, Irwin S, O'Halloran J	https://doi.org/10.1111/cobi.13239	10.1111/cobi.13239	109	120	NA	2019-01-07	109	120	NA	NA	2021-12-08	96	110	20	13
31	1	7	@drmichellelarue	Polar Biology	14655	2018-12-07	5	Experiment	Species identity and genetic structure of nemerteans of the “Lineus ruber–viridis” complex (Muller, 1774) from Arctic waters	Cherneva IA, Chernyshev AV, Ekimova IA et al.	https://doi.org/10.1007/s00300-018-2438-7	10.1007/s00300-018-2438-7	0	0	https://twitter.com/drmichellelarue/status/1071293635419824128	2019-01-06	2	3	1947	6	2021-12-07	0	0	9	7
32	1	7	@drmichellelarue	Polar Biology	14655	2018-12-07	2	Control	Physiological life history strategies of photobionts of lichen species from Antarctic and moderate European habitats in response to stressful conditions	Determeyer-Wiedmann N, Sadowsky A, Convey P, Ott S	https://doi.org/10.1007/s00300-018-2430-2	10.1007/s00300-018-2430-2	1	1	NA	2019-01-06	1	1	NA	NA	2021-12-07	1	1	6	3
33	1	7	@drmichellelarue	Polar Biology	14655	2018-12-07	6	Control	Asexual reproduction and heterozygote selection in an Antarctic demosponge (Stylocordyla chupachus, Suberitida)	Carella M, Agell G, Uriz MJ	https://doi.org/10.1007/s00300-018-2436-9	10.1007/s00300-018-2436-9	0	0	NA	2019-01-06	0	0	NA	NA	2021-12-07	0	0	2	1
34	1	7	@drmichellelarue	Polar Biology	14655	2018-12-07	8	Control	Diet of the Brown Skua (Stercorarius antarcticus lonnbergi) at Hope Bay, Antarctic Peninsula: differences between breeders and non-breeders	Borghello P, Torres DS, Montalti D, Esteban Ibanez, A	https://doi.org/10.1007/s00300-018-2429-8	10.1007/s00300-018-2429-8	1	3	NA	2019-01-06	2	3	NA	NA	2021-12-07	2	4	5	3
35	1	7	@drmichellelarue	Polar Biology	14655	2018-12-07	11	Control	Diet overlap among top predators at the South Orkney Islands, Antarctica	Bertolin ML, Casaux R	https://doi.org/10.1007/s00300-018-2428-9	10.1007/s00300-018-2428-9	0	0	NA	2019-01-06	0	0	NA	NA	2021-12-07	1	1	5	3
36	1	8	@mcmsharksxx	Marine Ecology Progress Series	11913	2018-12-15	15	Experiment	Foraging ecology of tropicbirds breeding in two contrasting marine environments in the tropical Atlantic	Diop N, Zango L, Beard A et al.	https://doi.org/10.3354/meps12774	10.3354/meps12774	25	37	https://twitter.com/mcmsharksxx/status/1074078606740078592	2019-01-14	29	44	1696	8	2021-12-15	35	43	7	3
37	1	8	@mcmsharksxx	Marine Ecology Progress Series	11913	2018-12-15	4	Control	New insights into the biology of Calanus spp. (Copepoda) males in the Arctic	Daase M, Kosobokova K, Last KS et al	https://doi.org/10.3354/meps12788	10.3354/meps12788	1	2	NA	2019-01-14	2	2	NA	NA	2021-12-15	2	2	14	10
38	1	8	@mcmsharksxx	Marine Ecology Progress Series	11913	2018-12-15	6	Control	Artificial structures versus mangrove prop roots: a general comparison of epifaunal communities within the Indian River Lagoon, Florida, USA	Janiak DS, Osman RW, Freeman CJ, Paul CJ	https://doi.org/10.3354/meps12783	10.3354/meps12783	1	1	NA	2019-01-14	1	1	NA	NA	2021-12-15	1	1	4	3
39	1	8	@mcmsharksxx	Marine Ecology Progress Series	11913	2018-12-15	7	Control	Sexual dimorphism in feeding apparatus and niche partitioning in juvenile jumbo squid Dosidicus gigas	Gong Y, Ruiz-Cooley RI, Hunsicker ME, Li Y, Chen X	https://doi.org/10.3354/meps12768	10.3354/meps12768	1	2	NA	2019-01-14	2	2	NA	NA	2021-12-15	2	2	6	6
40	1	8	@mcmsharksxx	Marine Ecology Progress Series	11913	2018-12-15	8	Control	Comparisons of life-history traits of the alien invasive Semimytilus algosus and three other mytilid mussels on the West Coast of South Africa	Zeeman Z, Branch GM, Pillay D	https://doi.org/10.3354/meps12794	10.3354/meps12794	1	1	NA	2019-01-14	1	1	NA	NA	2021-12-15	1	1	9	7
41	1	9	@myrmecos	Ecological Entomology	20938	2018-12-11	6	Experiment	Foraging preferences of ants on a heterogeneous Brazilian sandy shore habitat	Vidal MC, Silva AK, Sendoya SF	https://doi.org/10.1111/een.12695	10.1111/een.12695	4	7	https://twitter.com/Myrmecos/status/1072596021795020800	2019-01-10	6	10	4588	28	2021-12-13	15	1	2	2
42	1	9	@myrmecos	Ecological Entomology	20938	2018-12-11	1	Control	Comparative evidence supports a role for reproductive allocation in the evolution of female ornament diversity	Hunter FDL, Bussiere FL	https://doi.org/10.1111/een.12707	10.1111/een.12707	5	7	NA	2019-01-10	7	12	NA	NA	2021-12-13	8	13	3	1
43	1	9	@myrmecos	Ecological Entomology	20938	2018-12-11	3	Control	Transgenerational developmental effects of species‐specific, maternally transmitted microbiota in Onthophagus dung beetles	Parker ES, Dury GJ, Moczek AP	https://doi.org/10.1111/een.12703	10.1111/een.12703	11	17	NA	2019-01-10	11	17	NA	NA	2021-12-13	13	21	21	14
44	1	9	@myrmecos	Ecological Entomology	20938	2018-12-11	7	Control	Adaptive foraging of leaf‐cutter ants to spatiotemporal changes in resource availability in Neotropical savannas	Costa AN, Vasconcelos HL, Vieira-Neto EHM, Bruna EM	https://doi.org/10.1111/een.12697	10.1111/een.12697	1	2	NA	2019-01-10	1	2	NA	NA	2021-12-13	4	5	9	5
45	1	9	@myrmecos	Ecological Entomology	20938	2018-12-11	12	Control	Experimental warming disrupts reproduction and dung burial by a ball‐rolling dung beetle	Holley JM, Andrew NR	https://doi.org/10.1111/een.12694	10.1111/een.12694	2	3	NA	2019-01-10	2	3	NA	NA	2021-12-13	3	5	16	14
46	1	10	@redlipblenny	Coral Reefs	6236	2018-12-11	7	Experiment	Back-to-back coral bleaching events on isolated atolls in the Coral Sea	Harrison HB, Alvarez-Noriega M, Baird AH, Heron SF, MacDonald C, Hughes TP	https://doi.org/10.1007/s00338-018-01749-6	10.1007/s00338-018-01749-6	10	19	https://twitter.com/redlipblenny/status/1072536234273202176	2019-01-10	12	22	1092	6	2021-12-13	365	752	29	20
47	1	10	@redlipblenny	Coral Reefs	6236	2018-12-11	2	Control	Enhanced fast-start performance and anti-predator behaviour in a coral reef fish in response to suspended sediment exposure	Hess S, Allan BJM, Hoey AS, Jarrold MD, Wenger AS, Rummer JL	https://doi.org/10.1007/s00338-018-01757-6	10.1007/s00338-018-01757-6	15	20	NA	2019-01-10	36	22	NA	NA	2021-12-13	68	11	6	3
48	1	10	@redlipblenny	Coral Reefs	6236	2018-12-11	4	Control	The effect of warming and benthic community acclimation on coral reef carbonate sediment metabolism and dissolution	Lantz CA, Schulz KG, Eyre BD	https://doi.org/10.1007/s00338-018-01752-x	10.1007/s00338-018-01752-x	0	0	NA	2019-01-10	0	0	NA	NA	2021-12-13	7	9	6	4
49	1	10	@redlipblenny	Coral Reefs	6236	2018-12-11	5	Control	Differential protein abundance during the first month of regeneration of the Caribbean star coral Montastraea cavernosa	Horricks RA, Herbinger CM, Lillie BN, Taylor P, Lumsden JS	https://doi.org/10.1007/s00338-018-01754-9	10.1007/s00338-018-01754-9	1	1	NA	2019-01-10	1	1	NA	NA	2021-12-13	4	5	5	3
50	1	10	@redlipblenny	Coral Reefs	6236	2018-12-11	6	Control	Apparent timing of density banding in the Caribbean coral Siderastrea siderea suggests complex role of key physiological variables	Benson BE, Rippe JP, Bove CB, Castillo KD	https://doi.org/10.1007/s00338-018-01753-w	10.1007/s00338-018-01753-w	17	23	NA	2019-01-10	16	23	NA	NA	2021-12-13	14	23	3	2
51	1	11	@SolomonRDavid	Transactions of the American Fisheries Society	11483	2018-12-13	1	Experiment	River Reach Restored by Dam Removal Offers Suitable Spawning Habitat for Endangered Shortnose Sturgeon	Johnston C, Zydlewski GB, Smith S, Zydlewski J, Kinnison, MT	https://doi.org/10.1002/tafs.10126	10.1002/tafs.10126	8	11	https://twitter.com/SolomonRDavid/status/1073431708458979328	2019-01-12	14	20	2377	20	2021-12-13	17	24	4	1
52	1	11	@SolomonRDavid	Transactions of the American Fisheries Society	11483	2018-12-13	3	Control	Relative Effects of Mortality versus Emigration on a Reservoir Walleye Population	Weber MJ, Flammang M	https://doi.org/10.1002/tafs.10123	10.1002/tafs.10123	7	9	NA	2019-01-12	6	9	NA	NA	2021-12-13	6	9	7	5
53	1	11	@SolomonRDavid	Transactions of the American Fisheries Society	11483	2018-12-13	4	Control	Diet Variability of Steelhead/Rainbow Trout in a Coastal Basin in Central California: Relative Importance of Seasonal, Spatial, and Ontogenetic Variation	Rundio DE, Lindley ST	https://doi.org/10.1002/tafs.10121	10.1002/tafs.10121	0	0	NA	2019-01-12	0	0	NA	NA	2021-12-13	0	0	3	2
54	1	11	@SolomonRDavid	Transactions of the American Fisheries Society	11483	2018-12-13	5	Control	Effects of Hydrology on Fish Diversity and Assemblage Structure in a Texan Coastal Plains River	Bower LM, Keppeler FW, Cunha ER, QUintana Y, et al.	https://doi.org/10.1002/tafs.10129	10.1002/tafs.10129	0	0	NA	2019-01-12	0	0	NA	NA	2021-12-13	1	1	5	5
55	1	11	@SolomonRDavid	Transactions of the American Fisheries Society	11483	2018-12-13	6	Control	Long‐Term Change of Fish Communities in a Polluted Watershed: Does Cleaner Water “Act” on Fishes?	Whitney JE, Holloway JA, Scholes DT, King AD	https://doi.org/10.1002/tafs.10130	10.1002/tafs.10130	0	0	NA	2019-01-12	0	0	NA	NA	2021-12-13	1	1	8	4
56	2	1	@WhySharksMatter	Marine Policy	40135	2019-01-04	2	Experiment	An orientation for coastal disaster risks management and prevention policy in a global warming context: Case study in Ouvea (New Caledonia)	Le Duff M, Dumas P, Allenbach M, Cohen O	https://doi.org/10.1016/j.marpol.2018.12.012	10.1016/j.marpol.2018.12.012	0	0	https://twitter.com/WhySharksMatter/status/1081277530546421760	2019-02-03	1	1	1300	3	2022-01-04	1	1	3	0
57	2	1	@WhySharksMatter	Marine Policy	40135	2019-01-04	4	Control	A spatial and environmental analysis of shark attacks on Reunion Island (1980–2017)	Taglioni F, Guiltat F, Teurlai M, et al.	https://doi.org/10.1016/j.marpol.2018.12.010	10.1016/j.marpol.2018.12.010	0	0	NA	2019-02-03	0	0	NA	NA	2022-01-04	24	0	10	8
58	2	1	@WhySharksMatter	Marine Policy	40135	2019-01-04	15	Control	Agreeing with FAO: Comments on SOFIA 2018	Pauly D, Zeller D	https://doi.org/10.1016/j.marpol.2018.12.009	10.1016/j.marpol.2018.12.009	2	3	NA	2019-02-03	3	4	NA	NA	2022-01-04	5	7	22	14
59	2	1	@WhySharksMatter	Marine Policy	40135	2019-01-04	18	Control	Adaptation strategies of small-scale fisheries within changing market and regulatory conditions in the EU	Prosperi P, et al.	https://doi.org/10.1016/j.marpol.2018.12.006	10.1016/j.marpol.2018.12.006	0	0	NA	2019-02-03	12	17	NA	NA	2022-01-04	12	17	29	15
60	2	1	@WhySharksMatter	Marine Policy	40135	2019-01-04	25	Control	Fishing for Litter in the Adriatic-Ionian macroregion (Mediterranean Sea): Strengths, weaknesses, opportunities and threats	Ronchi F et al.	https://doi.org/10.1016/j.marpol.2018.11.041	10.1016/j.marpol.2018.11.041	14	6	NA	2019-02-03	15	7	NA	NA	2022-01-04	10	1	26	20
61	2	2	@TrevorABranch	ICES Journal of Marine Science	10058	2019-01-04	13	Experiment	Local environment affecting northern shrimp recruitment: a comparative study of Gulf of St. Lawrence stocks	Brosset P et al.	https://doi.org/10.1093/icesjms/fsy185	10.1093/icesjms/fsy185	0	0	https://twitter.com/TrevorABranch/status/1081281191423008768	2019-02-03	8	14	3480	43	2022-01-04	14	12	6	6
62	2	2	@TrevorABranch	ICES Journal of Marine Science	10058	2019-01-04	10	Control	Trends in the size and age structure of marine fishes	Charbonneau JA et al.	https://doi.org/10.1093/icesjms/fsy180	10.1093/icesjms/fsy180	10	15	NA	2019-02-03	10	15	NA	NA	2022-01-04	13	16	8	6
63	2	2	@TrevorABranch	ICES Journal of Marine Science	10058	2019-01-04	12	Control	Change in the North Sea ecosystem from the 1970s to the 2010s: great skua diets reflect changing forage fish, seabirds, and fisheries	Church GE et al.	https://doi.org/10.1093/icesjms/fsy165	10.1093/icesjms/fsy165	37	45	NA	2019-02-03	36	45	NA	NA	2022-01-04	41	52	21	13
64	2	2	@TrevorABranch	ICES Journal of Marine Science	10058	2019-01-04	15	Control	Partial migration and early size of southern hake Merluccius australis: a journey between estuarine and oceanic habitats off Northwest Patagonia	Toledo P et al.	https://doi.org/10.1093/icesjms/fsy170	10.1093/icesjms/fsy170	0	0	NA	2019-02-03	0	0	NA	NA	2022-01-04	0	0	3	2
65	2	2	@TrevorABranch	ICES Journal of Marine Science	10058	2019-01-04	17	Control	Partial female migration and cool-water migration pathways in an overfished shark	McMillan MN	https://doi.org/10.1093/icesjms/fsy181	10.1093/icesjms/fsy181	32	46	NA	2019-02-03	32	46	NA	NA	2022-01-04	28	46	11	7
66	2	3	@AlongsideWild	The Journal of Wildlife Management	31908	2019-01-22	2	Experiment	Activity center selection by northern spotted owls	Sovern SG et al.	https://doi.org/10.1002/jwmg.21632	10.1002/jwmg.21632	0	0	https://twitter.com/AlongsideWild/status/1087836295043399681	2019-02-21	3	5	3171	11	2022-02-02	1	1	8	6
67	2	3	@AlongsideWild	The Journal of Wildlife Management	31908	2019-01-22	1	Control	Grazing and wildfire effects on small mammals inhabiting montane meadows	Horncastle VJ et al.	https://doi.org/10.1002/jwmg.21635	10.1002/jwmg.21635	0	0	NA	2019-02-21	0	0	NA	NA	2022-02-02	6	0	10	3
68	2	3	@AlongsideWild	The Journal of Wildlife Management	31908	2019-01-22	4	Control	Optimizing reproductive opportunity for Florida grasshopper sparrows: When to burn?	Hewet Ragheb EL et al.	https://doi.org/10.1002/jwmg.21622	10.1002/jwmg.21622	0	0	NA	2019-02-21	0	0	NA	NA	2022-02-02	0	0	8	6
69	2	3	@AlongsideWild	The Journal of Wildlife Management	31908	2019-01-22	7	Control	Northern goshawk space use and resource selection	Moser BW & Garton EO	https://doi.org/10.1002/jwmg.21624	10.1002/jwmg.21624	2	2	NA	2019-02-21	1	2	NA	NA	2022-02-02	1	2	2	1
70	2	3	@AlongsideWild	The Journal of Wildlife Management	31908	2019-01-22	12	Control	Lifetime, known‐age moose reproduction in a nutritionally stressed population	Boertje RE et al.	https://doi.org/10.1002/jwmg.21613	10.1002/jwmg.21613	0	0	NA	2019-02-21	0	0	NA	NA	2022-02-02	0	0	10	8
71	2	4	@Craken_MacCraic	Journal of Wildlife Diseases	4001	2019-01-07	2	Experiment	Snake Fungal Disease in Colubridae Snakes in Connecticut, USA in 2015 and 2017	Licitra D et al.	https://doi.org/10.7589/2018-04-100	10.7589/2018-04-100	0	0	https://twitter.com/Craken_MacCraic/status/1082386947019018240	2019-02-06	1	1	243	0	2022-01-07	1	2	4	0
72	2	4	@Craken_MacCraic	Journal of Wildlife Diseases	4001	2019-01-07	5	Control	Prevalence and Levels of Parasitemia of Hepatozoon sp. (Apicomplexa: Adeleorina) in Four Gopher Tortoise (Gopherus polyphemus) Populations of South Florida, USA	Cooney BT et al.	https://doi.org/10.7589/2018-02-034	10.7589/2018-02-034	0	0	NA	2019-02-06	0	0	NA	NA	2022-01-07	0	0	1	1
73	2	4	@Craken_MacCraic	Journal of Wildlife Diseases	4001	2019-01-07	6	Control	ESTIMATING OCCURRENCE, PREVALENCE, AND DETECTION OF AMPHIBIAN PATHOGENS: INSIGHTS FROM OCCUPANCY MODELS	Mosher BA et al.	https://doi.org/10.7589/2018-02-042	10.7589/2018-02-042	0	0	NA	2019-02-06	0	0	NA	NA	2022-01-07	4	7	7	5
74	2	4	@Craken_MacCraic	Journal of Wildlife Diseases	4001	2019-01-07	9	Control	EXPOSURE OF ALASKA BROWN BEARS (URSUS ARCTOS) TO BACTERIAL, VIRAL, AND PARASITIC AGENTS VARIES SPATIOTEMPORALLY AND MAY BE INFLUENCED BY AGE	Ramey AM et al.	https://doi.org/10.7589/2018-07-173	10.7589/2018-07-173	0	0	NA	2019-02-06	0	0	NA	NA	2022-01-07	1	1	4	4
75	2	4	@Craken_MacCraic	Journal of Wildlife Diseases	4001	2019-01-07	10	Control	Survey of Reticuloendotheliosis Virus in Wild Turkeys (Meleagris gallopavo) in Texas, USA	Stewart B et al.	https://doi.org/10.7589/2018-08-187	10.7589/2018-08-187	0	0	NA	2019-02-06	0	0	NA	NA	2022-01-07	0	0	6	5
76	2	5	@DaniRabaiotti	Journal of Animal Ecology	11382	2019-01-08	1	Experiment	Genetic and environmental contributions to the impact of a range‐expanding predator on aquatic ecosystems	Therry L et al.	https://doi.org/10.1111/1365-2656.12938	10.1111/1365-2656.12938	1	1	https://twitter.com/DaniRabaiotti/status/1082638606366359553	2019-02-07	1	2	1368	8	2022-01-08	2	3	6	4
77	2	5	@DaniRabaiotti	Journal of Animal Ecology	11382	2019-01-08	2	Control	Behavioural plasticity modulates temperature‐related constraints on foraging time for a montane mammal	Hall LE & Chalfoun AD	https://doi.org/10.1111/1365-2656.12925	10.1111/1365-2656.12925	0	0	NA	2019-02-07	2	1	NA	NA	2022-01-08	2	1	12	8
78	2	5	@DaniRabaiotti	Journal of Animal Ecology	11382	2019-01-08	4	Control	Do spatial scale and life history affect fish–habitat relationships?	Hale R et al.	https://doi.org/10.1111/1365-2656.12924	10.1111/1365-2656.12924	1	1	NA	2019-02-07	1	2	NA	NA	2022-01-08	1	3	10	6
79	2	5	@DaniRabaiotti	Journal of Animal Ecology	11382	2019-01-08	5	Control	The relative strengths of rapid and delayed density dependence acting on a terrestrial herbivore change along a pollution gradient	Hunter MD & Kozlov MV	https://doi.org/10.1111/1365-2656.12930	10.1111/1365-2656.12930	1	1	NA	2019-02-07	1	1	NA	NA	2022-01-08	1	2	7	6
80	2	5	@DaniRabaiotti	Journal of Animal Ecology	11382	2019-01-08	7	Control	Estimating contributions of pelagic and benthic pathways to consumer production in coupled marine food webs	Duffill-Telsnig JI et al.	https://doi.org/10.1111/1365-2656.12929	10.1111/1365-2656.12929	17	27	NA	2019-02-07	18	27	NA	NA	2022-01-08	17	28	19	16
81	2	6	@Drew_Lab	Conservation Biology	7165	2019-01-07	5	Experiment	Amazonian deforestation and soil biodiversity	Franco ALC et al.	https://doi.org/10.1111/cobi.13234	10.1111/cobi.13234	11	6	https://twitter.com/Drew_Lab/status/1082372758611337217	2019-02-06	18	18	2735	4	2022-01-07	73	17	33	21
82	2	6	@Drew_Lab	Conservation Biology	7165	2019-01-07	4	Control	Characterizing efforts to reduce consumer demand for wildlife products	Verissimo D & Wan AKY	https://doi.org/10.1111/cobi.13227	10.1111/cobi.13227	74	77	NA	2019-02-06	73	77	NA	NA	2022-01-07	76	77	86	58
83	2	6	@Drew_Lab	Conservation Biology	7165	2019-01-07	8	Control	Governing trade‐offs in ecosystem services and disservices to achieve human–wildlife coexistence	Ceause S et al.	https://doi.org/10.1111/cobi.13241	10.1111/cobi.13241	36	58	NA	2019-02-06	38	61	NA	NA	2022-01-07	38	64	54	39
84	2	6	@Drew_Lab	Conservation Biology	7165	2019-01-07	12	Control	A rule of thumb for widths of conservation corridors	Beier P	https://doi.org/10.1111/cobi.13256	10.1111/cobi.13256	63	84	NA	2019-02-06	63	85	NA	NA	2022-01-07	57	79	16	10
85	2	6	@Drew_Lab	Conservation Biology	7165	2019-01-07	13	Control	Sharing conservation burdens fairly	Armstrong C	https://doi.org/10.1111/cobi.13260	10.1111/cobi.13260	3	4	NA	2019-02-06	3	4	NA	NA	2022-01-07	4	6	13	7
86	2	7	@drmichellelarue	Polar Biology	15658	2019-01-11	10	Experiment	Sixteen years of simulated summer and winter warming have contrasting effects on soil mite communities in a sub-Arctic peat bog	Markkula I et al.	https://doi.org/10.1007/s00300-018-02454-4	10.1007/s00300-018-02454-4	0	0	https://twitter.com/drmichellelarue/status/1083899874167336960	2019-02-10	1	2	1744	4	2022-01-11	1	1	6	4
87	2	7	@drmichellelarue	Polar Biology	15658	2019-01-11	3	Control	The temporal variability of the macrofauna at the deep-sea observatory HAUSGARTEN (Fram Strait, Arctic Ocean)	Vedenin A et al.	https://doi.org/10.1007/s00300-018-02442-8	10.1007/s00300-018-02442-8	2	3	NA	2019-02-10	2	3	NA	NA	2022-01-11	2	3	3	3
88	2	7	@drmichellelarue	Polar Biology	15658	2019-01-11	4	Control	Phytoplankton odor modifies the response of Euphausia superba to flow	Weissburg MJ et al.	https://doi.org/10.1007/s00300-018-02440-w	10.1007/s00300-018-02440-w	1	1	NA	2019-02-10	1	1	NA	NA	2022-01-11	1	1	3	2
89	2	7	@drmichellelarue	Polar Biology	15658	2019-01-11	11	Control	Seasonal changes in foraminiferal assemblages along environmental gradients in Adventfjorden (West Spitsbergen)	Kucharska M et al.	https://doi.org/10.1007/s00300-018-02453-5	10.1007/s00300-018-02453-5	0	0	NA	2019-02-10	0	0	NA	NA	2022-01-11	0	0	1	4
90	2	7	@drmichellelarue	Polar Biology	15658	2019-01-11	12	Control	Correlation between number of human cases of myiasis caused by the reindeer warble fly (Hypoderma tarandi) and weather conditions during summer in northern Scandinavia	Asbakk K et al.	https://doi.org/10.1007/s00300-018-02441-9	10.1007/s00300-018-02441-9	0	0	NA	2019-02-10	0	0	NA	NA	2022-01-11	0	0	2	2
91	2	8	@mcmsharksxx	Marine Ecology Progress Series	12160	2019-01-17	7	Experiment	Depth-induced adjustment of fatty acid and pigment composition suggests high biochemical plasticity in the tropical seagrass Halophila stipulacea	Beca-Carretero P et al.	https://doi.org/10.3354/meps12816	10.3354/meps12816	1	1	https://twitter.com/mcmsharksxx/statuses/1085904332694839296	2019-02-16	4	5	1852	3	2022-01-19	4	5	18	12
92	2	8	@mcmsharksxx	Marine Ecology Progress Series	12160	2019-01-17	3	Control	Influence of phytodetrital quality on macroinfaunal community structure and epifaunal response	Campanya-Llovet N & Snelgrove PVR	https://doi.org/10.3354/meps12778	10.3354/meps12778	0	0	NA	2019-02-16	1	1	NA	NA	2022-01-19	1	1	0	0
93	2	8	@mcmsharksxx	Marine Ecology Progress Series	12160	2019-01-17	8	Control	Seasonal changes in bacteria and phytoplankton biomass control the condition index of the demosponge Halichondria panicea in temperate Danish waters	Luskow F et al.	https://doi.org/10.3354/meps12785	10.3354/meps12785	1	1	NA	2019-02-16	1	1	NA	NA	2022-01-19	1	1	5	5
94	2	8	@mcmsharksxx	Marine Ecology Progress Series	12160	2019-01-17	12	Control	Acoustic fish communities: sound diversity of rocky habitats reflects fish species diversity	Desidera E et al.	https://doi.org/10.3354/meps12812	10.3354/meps12812	5	5	NA	2019-02-16	9	11	NA	NA	2022-01-19	10	13	34	27
95	2	8	@mcmsharksxx	Marine Ecology Progress Series	12160	2019-01-17	14	Control	Trophodynamics and mercury bioaccumulation in reef and open-ocean fishes from The Bahamas with a focus on two teleost predators	Shipley ON et al.	https://doi.org/10.3354/meps12798	10.3354/meps12798	0	0	NA	2019-02-16	1	1	NA	NA	2022-01-19	2	3	2	2
96	2	9	@myrmecos	Ecological Entomology	21241	2019-01-11	4	Experiment	Impact of seed abundance on seed processing and dispersal by the red ant Myrmica rubra	Detrain C & Bologna A	https://doi.org/10.1111/een.12713	10.1111/een.12713	2	4	https://twitter.com/Myrmecos/status/1083806613297922048	2019-02-10	10	17	5375	23	2022-01-11	9	15	1	1
97	2	9	@myrmecos	Ecological Entomology	21241	2019-01-11	2	Control	Knitting patterns of biodiversity, range size and body size in aquatic beetle faunas: significant relationships but slightly divergent drivers	Heino J & Alahuhta J	https://doi.org/10.1111/een.12717	10.1111/een.12717	1	2	NA	2019-02-10	1	2	NA	NA	2022-01-11	4	4	7	6
98	2	9	@myrmecos	Ecological Entomology	21241	2019-01-11	3	Control	Multi‐scale oviposition site selection in two mosquito species	Alcalya Y et al.	https://doi.org/10.1111/een.12708	10.1111/een.12708	2	5	NA	2019-02-10	2	5	NA	NA	2022-01-11	2	4	4	0
99	2	9	@myrmecos	Ecological Entomology	21241	2019-01-11	5	Control	Interspecific and intraspecific variation in diet preference in five Atlantic forest dung beetle species	Raine EH et al.	https://doi.org/10.1111/een.12711	10.1111/een.12711	5	9	NA	2019-02-10	5	9	NA	NA	2022-01-11	5	8	6	4
100	2	9	@myrmecos	Ecological Entomology	21241	2019-01-11	6	Control	Assessing the density of honey bee colonies at ecosystem scales	Utaipanon P et al.	https://doi.org/10.1111/een.12715	10.1111/een.12715	3	5	NA	2019-02-10	3	5	NA	NA	2022-01-11	4	5	7	5
101	2	10	@redlipblenny	Coral Reefs	6358	2019-01-13	7	Experiment	The Silurian mesophotic coral ecosystems: 430 million years of photosymbiosis	Zapalski MK & Berkowski B	https://doi.org/10.1007/s00338-018-01761-w	10.1007/s00338-018-01761-w	1	3	https://twitter.com/redlipblenny/status/1084539634552430592	2019-02-12	2	4	2893	20	2022-01-13	6	4	8	6
102	2	10	@redlipblenny	Coral Reefs	6358	2019-01-13	1	Control	Identification of newly settled Caribbean coral recruits by ITS-targeted single-step nested multiplex PCR	O'Cain ED et al.	https://doi.org/10.1007/s00338-018-01763-8	10.1007/s00338-018-01763-8	3	4	NA	2019-02-12	4	5	NA	NA	2022-01-13	4	5	2	2
103	2	10	@redlipblenny	Coral Reefs	6358	2019-01-13	2	Control	Fragmentation, re-attachment ability and growth rate of the Mediterranean black coral Antipathella subpinnata	Coppari M et al.	https://doi.org/10.1007/s00338-018-01764-7	10.1007/s00338-018-01764-7	1	2	NA	2019-02-12	1	2	NA	NA	2022-01-13	1	2	12	9
104	2	10	@redlipblenny	Coral Reefs	6358	2019-01-13	3	Control	Elevated Symbiodiniaceae richness at Atauro Island (Timor-Leste): a highly biodiverse reef system	Brian JI et al.	https://doi.org/10.1007/s00338-018-01762-9	10.1007/s00338-018-01762-9	10	14	NA	2019-02-12	10	14	NA	NA	2022-01-13	10	14	14	8
105	2	10	@redlipblenny	Coral Reefs	6358	2019-01-13	5	Control	Carbohydrate composition of mucus from scleractinian corals from the central Red Sea	Hadaidi G et al.	https://doi.org/10.1007/s00338-018-01758-5	10.1007/s00338-018-01758-5	13	21	NA	2019-02-12	13	21	NA	NA	2022-01-13	12	21	15	11
106	2	11	@SolomonRDavid	Transactions of the American Fisheries Society	12079	2019-02-13	2	Experiment	Sources of Bighead Carp and Silver Carp Found in Chicago Urban Fishing Program Ponds	Love SA et al.	https://doi.org/10.1002/tafs.10142	10.1002/tafs.10142	6	8	https://twitter.com/SolomonRDavid/status/1095856888657244161	2019-03-15	24	38	5927	42	2022-02-15	24	37	3	3
107	2	11	@SolomonRDavid	Transactions of the American Fisheries Society	12079	2019-02-13	3	Control	Differential Marking of Embryos by Location and Date of Release Reveals Within‐River Natal Homing and Parental Influence on Progeny Return Timing in Sockeye Salmon	Barnett HK et al.	https://doi.org/10.1002/tafs.10138	10.1002/tafs.10138	0	0	NA	2019-03-15	0	0	NA	NA	2022-02-15	0	0	3	3
108	2	11	@SolomonRDavid	Transactions of the American Fisheries Society	12079	2019-02-13	5	Control	Freshwater Tidal Forests and Estuarine Wetlands May Confer Early Life Growth Advantages for Delta‐Reared Chinook Salmon	Davis MJ et al.	https://doi.org/10.1002/tafs.10134	10.1002/tafs.10134	0	0	NA	2019-03-15	0	0	NA	NA	2022-02-15	0	0	8	6
109	2	11	@SolomonRDavid	Transactions of the American Fisheries Society	12079	2019-02-13	6	Control	An Intermittent Stream Supports Extensive Spawning of Large‐River Native Fishes	Hooley-Underwood ZE et al.	https://doi.org/10.1002/tafs.10141	10.1002/tafs.10141	1	1	NA	2019-03-15	2	3	NA	NA	2022-02-15	2	3	14	11
110	2	11	@SolomonRDavid	Transactions of the American Fisheries Society	12079	2019-02-13	7	Control	The Productivity and Viability of Snake River Sockeye Salmon Hatchery Adults Released into Redfish Lake, Idaho	Kozfkay CC et al.	https://doi.org/10.1002/tafs.10136	10.1002/tafs.10136	0	0	NA	2019-03-15	0	0	NA	NA	2022-02-15	0	0	9	7
111	3	1	@WhySharksMatter	Marine Policy	41107	2019-02-05	19	Experiment	Satellite surveillance of fishing vessel activity in the Ascension Island Exclusive Economic Zone and Marine Protected Area	Rowlands G et al.	https://doi.org/10.1016/j.marpol.2018.11.006	10.1016/j.marpol.2018.11.006	21	22	https://twitter.com/WhySharksMatter/status/1092883282616737792	2019-03-07	27	30	1404	2	2022-02-07	41	30	28	15
112	3	1	@WhySharksMatter	Marine Policy	41107	2019-02-05	6	Control	In oceans we trust: Conservation, philanthropy, and the political economy of the Phoenix Islands Protected Area	Mallin MAF et al.	https://doi.org/10.1016/j.marpol.2019.01.010	10.1016/j.marpol.2019.01.010	6	8	NA	2019-03-07	6	9	NA	NA	2022-02-07	6	9	17	9
113	3	1	@WhySharksMatter	Marine Policy	41107	2019-02-05	10	Control	Fisheries crime, human rights and small-scale fisheries in South Africa: A case of bigger fish to fry	Isaacs M & Witbooi E	https://doi.org/10.1016/j.marpol.2018.12.023	10.1016/j.marpol.2018.12.023	0	0	NA	2019-03-07	2	2	NA	NA	2022-02-07	11	6	32	18
114	3	1	@WhySharksMatter	Marine Policy	41107	2019-02-05	11	Control	Stakeholder dynamics, perceptions and representation in a regional coastal partnership	Buchan PM & Yates KL	https://doi.org/10.1016/j.marpol.2018.12.017	10.1016/j.marpol.2018.12.017	6	8	NA	2019-03-07	14	19	NA	NA	2022-02-07	17	26	8	7
115	3	1	@WhySharksMatter	Marine Policy	41107	2019-02-05	18	Control	Environmental Impact Assessments for deep-sea mining: Can we improve their future effectiveness?	Clark MR et al.	https://doi.org/10.1016/j.marpol.2018.11.026	10.1016/j.marpol.2018.11.026	1	1	NA	2019-03-07	1	1	NA	NA	2022-02-07	1	1	33	20
116	3	2	@TrevorABranch	ICES Journal of Marine Science	10259	2019-02-05	8	Experiment	Domesticated escapees on the run: the second-generation monitoring programme reports the numbers and proportions of farmed Atlantic salmon in >200 Norwegian rivers annually	Glover KA et al.	https://doi.org/10.1093/icesjms/fsy207	10.1093/icesjms/fsy207	7	9	https://twitter.com/TrevorABranch/status/1092858561229598720	2019-03-07	21	33	5702	37	2022-02-07	28	35	23	16
117	3	2	@TrevorABranch	ICES Journal of Marine Science	10259	2019-02-05	1	Control	Scaling of size, shape and surface roughness in Antarctic krill swarms	Ryabov AB & Tarling GA	https://doi.org/10.1093/icesjms/fsz005	10.1093/icesjms/fsz005	0	0	NA	2019-03-07	1	1	NA	NA	2022-02-07	1	1	2	1
118	3	2	@TrevorABranch	ICES Journal of Marine Science	10259	2019-02-05	3	Control	Fishers’ knowledge improves the accuracy of food web model predictions	Bentley JW et al.	https://doi.org/10.1093/icesjms/fsz003	10.1093/icesjms/fsz003	22	32	NA	2019-03-07	23	34	NA	NA	2022-02-07	24	37	11	9
119	3	2	@TrevorABranch	ICES Journal of Marine Science	10259	2019-02-05	4	Control	A data-limited approach for estimating fishing mortality rates and exploitation status of diverse target and non-target fish species impacted by mixed multispecies fisheries	Walker ND et al.	https://doi.org/10.1093/icesjms/fsy205	10.1093/icesjms/fsy205	7	9	NA	2019-03-07	7	9	NA	NA	2022-02-07	20	32	5	2
120	3	2	@TrevorABranch	ICES Journal of Marine Science	10259	2019-02-05	5	Control	A data-limited method for assessing cumulative fishing risk on bycatch	Zhou S et al.	https://doi.org/10.1093/icesjms/fsy206	10.1093/icesjms/fsy206	0	0	NA	2019-03-07	0	0	NA	NA	2022-02-07	0	0	13	9
121	3	3	@AlongsideWild	The Journal of Wildlife Management	32564	2019-02-27	7	Experiment	Feeding home ranges of pacific coast feeding group gray whales	Lagerquist BA et al.	https://doi.org/10.1002/jwmg.21642	10.1002/jwmg.21642	8	10	https://twitter.com/AlongsideWild/status/1100757143370768384	2019-03-29	15	21	3077	9	2022-02-28	10	13	9	5
122	3	3	@AlongsideWild	The Journal of Wildlife Management	32564	2019-02-27	5	Control	Elk forage and risk tradeoffs during the fall archery season	DeVoe JD et al.	https://doi.org/10.1002/jwmg.21638	10.1002/jwmg.21638	0	0	NA	2019-03-29	13	0	NA	NA	2022-02-28	13	0	11	7
123	3	3	@AlongsideWild	The Journal of Wildlife Management	32564	2019-02-27	8	Control	Understanding conservation decisions of agriculture producers	Sweikert LA & Gigliotti LM	https://doi.org/10.1002/jwmg.21643	10.1002/jwmg.21643	1	1	NA	2019-03-29	1	1	NA	NA	2022-02-28	4	4	4	3
124	3	3	@AlongsideWild	The Journal of Wildlife Management	32564	2019-02-27	9	Control	Effects of future sea level rise on coastal habitat	Von Holle B et al.	https://doi.org/10.1002/jwmg.21633	10.1002/jwmg.21633	0	0	NA	2019-03-29	0	0	NA	NA	2022-02-28	67	9	16	9
125	3	3	@AlongsideWild	The Journal of Wildlife Management	32564	2019-02-27	10	Control	Abundance and ecological associations of small mammals	Weldy MJ et al.	https://doi.org/10.1002/jwmg.21641	10.1002/jwmg.21641	1	1	NA	2019-03-29	1	1	NA	NA	2022-02-28	2	2	13	8
126	3	4	@Craken_MacCraic	Journal of Wildlife Diseases	4052	2019-02-06	5	Experiment	Detection and Prevalence of Babesia spp. in American Black Bears (Ursus americanus) from Eastern and Western North Carolina, USA	Westmoreland LSH et al.	https://doi.org/10.7589/2018-06-164	10.7589/2018-06-164	0	0	https://twitter.com/Craken_MacCraic/status/1093252937760026625	2019-03-08	1	1	300	1	2022-02-07	1	1	4	2
127	3	4	@Craken_MacCraic	Journal of Wildlife Diseases	4052	2019-02-06	4	Control	Diverse Beta- and Gammaherpesviruses in Neotropical Rodents from Costa Rica	Sotomayor-Bonilla et al.	https://doi.org/10.7589/2018-05-117	10.7589/2018-05-117	0	0	NA	2019-03-08	0	0	NA	NA	2022-02-07	4	1	1	0
128	3	4	@Craken_MacCraic	Journal of Wildlife Diseases	4052	2019-02-06	6	Control	ENTAMOEBA SPP. IN WILD FORMOSAN ROCK MACAQUES (MACACA CYCLOPIS) IN AN AREA WITH FREQUENT HUMAN-MACAQUE CONTACT	Chang A-M et al.	https://doi.org/10.7589/2018-04-113	10.7589/2018-04-113	0	0	NA	2019-03-08	0	0	NA	NA	2022-02-07	1	1	4	2
129	3	4	@Craken_MacCraic	Journal of Wildlife Diseases	4052	2019-02-06	7	Control	Serologic Screening for Smooth Brucella sp. in Wild Animals in Brazil	da Silva Batista TG et al.	https://doi.org/10.7589/2018-08-195	10.7589/2018-08-195	0	0	NA	2019-03-08	0	0	NA	NA	2022-02-07	1	1	4	3
130	3	4	@Craken_MacCraic	Journal of Wildlife Diseases	4052	2019-02-06	11	Control	RACCOON (PROCYON LOTOR) RESPONSE TO ONTARIO RABIES VACCINE BAITS (ONRAB) IN ST. LAWRENCE COUNTY, NEW YORK, USA	Pedersen K et al.	https://doi.org/10.7589/2018-09-216	10.7589/2018-09-216	0	0	NA	2019-03-08	0	0	NA	NA	2022-02-07	1	1	4	4
131	3	5	@DaniRabaiotti	Journal of Animal Ecology	11959	2019-02-10	3	Experiment	Seasonal differences in baseline innate immune function are better explained by environment than annual cycle stage in a year‐round breeding tropical songbird	Nwaugo CJ et al.	https://doi.org/10.1111/1365-2656.12948	10.1111/1365-2656.12948	3	4	https://twitter.com/DaniRabaiotti/status/1094620536410439681	2019-03-12	6	10	2149	7	2022-02-15	7	11	12	9
132	3	5	@DaniRabaiotti	Journal of Animal Ecology	11959	2019-02-10	1	Control	Size‐mediated priority and temperature effects on intra‐cohort competition and cannibalism in a damselfly	Sniegula S et al.	https://doi.org/10.1111/1365-2656.12947	10.1111/1365-2656.12947	1	2	NA	2019-03-12	1	2	NA	NA	2022-02-15	1	2	11	9
133	3	5	@DaniRabaiotti	Journal of Animal Ecology	11959	2019-02-10	4	Control	Nutrient availability affects the prevalence of a microsporidian parasite	Narr CF et al.	https://doi.org/10.1111/1365-2656.12945	10.1111/1365-2656.12945	6	9	NA	2019-03-12	6	9	NA	NA	2022-02-15	7	10	2	2
134	3	5	@DaniRabaiotti	Journal of Animal Ecology	11959	2019-02-10	5	Control	Phenotypic biomarkers of climatic impacts on declining insect populations: A key role for decadal drought, thermal buffering and amplification effects and host plant dynamics	Carnicer J et al.	https://doi.org/10.1111/1365-2656.12933	10.1111/1365-2656.12933	2	3	NA	2019-03-12	2	3	NA	NA	2022-02-15	6	10	16	11
135	3	5	@DaniRabaiotti	Journal of Animal Ecology	11959	2019-02-10	13	Control	Infection by invasive parasites increases susceptibility of native hosts to secondary infection via modulation of cellular immunity	Demann F & Wegner KM	https://doi.org/10.1111/1365-2656.12939	10.1111/1365-2656.12939	0	0	NA	2019-03-12	0	0	NA	NA	2022-02-15	6	9	4	3
136	3	6	@Drew_Lab	Conservation Biology	7276	2019-02-06	6	Experiment	Historical perspectives on contemporary human–environment dynamics in southeast Africa	Douglass K et al.	https://doi.org/10.1111/cobi.13244	10.1111/cobi.13244	29	49	https://twitter.com/Drew_Lab/status/1093242576935763968	2019-03-08	32	53	2527	14	2022-02-07	28	48	24	23
137	3	6	@Drew_Lab	Conservation Biology	7276	2019-02-06	5	Control	An Australian perspective on rewilding	Sweeney OF et al.	https://doi.org/10.1111/cobi.13280	10.1111/cobi.13280	36	56	NA	2019-03-08	60	58	NA	NA	2022-02-07	63	54	10	3
138	3	6	@Drew_Lab	Conservation Biology	7276	2019-02-06	7	Control	Life‐history traits and the fate of translocated populations	Ducatez S & Shine R	https://doi.org/10.1111/cobi.13281	10.1111/cobi.13281	12	22	NA	2019-03-08	13	23	NA	NA	2022-02-07	13	23	7	1
139	3	6	@Drew_Lab	Conservation Biology	7276	2019-02-06	8	Control	Ethical birding call playback and conservation	Watson DM et al.	https://doi.org/10.1111/cobi.13199	10.1111/cobi.13199	30	46	NA	2019-03-08	28	46	NA	NA	2022-02-07	29	46	8	5
140	3	6	@Drew_Lab	Conservation Biology	7276	2019-02-06	9	Control	Identifying key needs for the integration of social–ecological outcomes in arctic wildlife monitoring	Wheeler HC et al.	https://doi.org/10.1111/cobi.13257	10.1111/cobi.13257	9	15	NA	2019-03-08	9	15	NA	NA	2022-02-07	9	14	7	6
141	3	7	@drmichellelarue	Polar Biology	15996	2019-02-11	5	Experiment	Persistent organic pollutants in the Pechora Sea walruses	Bultunov A et al.	https://doi.org/10.1007/s00300-019-02457-9	10.1007/s00300-019-02457-9	0	0	https://twitter.com/drmichellelarue/status/1095004537167855617	2019-03-13	2	3	1776	4	2022-02-15	0	0	5	1
142	3	7	@drmichellelarue	Polar Biology	15996	2019-02-11	2	Control	Late Pleistocene and Holocene occurrence of bowhead whales (Balaena mysticetus) along the coasts of Norway	Wiig O et al.	https://doi.org/10.1007/s00300-019-02460-0	10.1007/s00300-019-02460-0	0	0	NA	2019-03-13	1	0	NA	NA	2022-02-15	2	1	2	2
143	3	7	@drmichellelarue	Polar Biology	15996	2019-02-11	6	Control	The current status of the macrozoobenthos around the Atlantic walrus haul-outs in the Pechora Sea (SE Barents Sea)	Denisenko SG et al.	https://doi.org/10.1007/s00300-018-02455-3	10.1007/s00300-018-02455-3	1	1	NA	2019-03-13	1	1	NA	NA	2022-02-15	1	1	12	7
144	3	7	@drmichellelarue	Polar Biology	15996	2019-02-11	7	Control	No effects of asynchrony between hatching and peak food availability on chick growth in Semipalmated Plovers (Charadrius semipalmatus) near Churchill, Manitoba	Corkery CA et al.	https://doi.org/10.1007/s00300-019-02456-w	10.1007/s00300-019-02456-w	0	0	NA	2019-03-13	0	0	NA	NA	2022-02-15	1	1	11	6
145	3	7	@drmichellelarue	Polar Biology	15996	2019-02-11	8	Control	Biochemical composition and energy content of size-fractionated zooplankton east of the Kerguelen Islands	Harmelin-Vivien M et al.	https://doi.org/10.1007/s00300-019-02458-8	10.1007/s00300-019-02458-8	2	2	NA	2019-03-13	2	2	NA	NA	2022-02-15	2	3	11	8
146	3	8	@mcmsharksxx	Marine Ecology Progress Series	12482	2019-02-25	12	Experiment	Nutritional state determines reproductive investment in the mixotrophic sea slug Elysia viridis	Cartaxana P et al.	https://doi.org/10.3354/meps12866	10.3354/meps12866	1	1	https://twitter.com/mcmsharksxx/status/1100176849693360128	2019-03-27	2	3	1381	7	2022-02-25	2	3	9	6
147	3	8	@mcmsharksxx	Marine Ecology Progress Series	12482	2019-02-25	5	Control	Arctic kelp eco-physiology during the polar night in the face of global warming: a crucial role for laminarin	Scheschonk L et al.	https://doi.org/10.3354/meps12860	10.3354/meps12860	2	3	NA	2019-03-27	2	3	NA	NA	2022-02-25	2	3	12	9
148	3	8	@mcmsharksxx	Marine Ecology Progress Series	12482	2019-02-25	6	Control	Bioaccumulation of PCBs by a seaweed bloom (Ulva rigida) and transfer to higher trophic levels in an estuarine food web	Cheney D et al.	https://doi.org/10.3354/meps12840	10.3354/meps12840	2	2	NA	2019-03-27	2	2	NA	NA	2022-02-25	2	2	6	3
149	3	8	@mcmsharksxx	Marine Ecology Progress Series	12482	2019-02-25	10	Control	Benefits of herbivorous fish outweigh costs of corallivory in coral nurseries placed close to a Kenyan patch reef	Knoester EG et al.	https://doi.org/10.3354/meps12869	10.3354/meps12869	1	1	NA	2019-03-27	1	1	NA	NA	2022-02-25	1	1	15	9
150	3	8	@mcmsharksxx	Marine Ecology Progress Series	12482	2019-02-25	11	Control	Implications of extremely high recruitment: crowding and reduced growth within spatial closures	Bethoney ND & Stokesbury KDE	https://doi.org/10.3354/meps12873	10.3354/meps12873	0	0	NA	2019-03-27	3	4	NA	NA	2022-02-25	3	4	1	2
151	3	9	@myrmecos	Ecological Entomology	21670	2019-02-13	3	Experiment	Mate searching in Ennya maculicornis (Membracidae: Polyglyptini) initiated by females: behavioural and acoustic descriptions	Cossio-Rodriguez R et al.	https://doi.org/10.1111/een.12718	10.1111/een.12718	2	3	https://twitter.com/Myrmecos/status/1095741856200228865	2019-03-15	23	33	6517	27	2022-02-15	23	33	1	1
152	3	9	@myrmecos	Ecological Entomology	21670	2019-02-13	1	Control	Local grassland restoration affects insect communities	Luong JC et al.	https://doi.org/10.1111/een.12721	10.1111/een.12721	0	0	NA	2019-03-15	6	11	NA	NA	2022-02-15	12	14	8	6
153	3	9	@myrmecos	Ecological Entomology	21670	2019-02-13	4	Control	The forgotten season: the impact of autumn phenology on a specialist insect herbivore community on oak	Ekholm A et al.	https://doi.org/10.1111/een.12719	10.1111/een.12719	0	0	NA	2019-03-15	2	4	NA	NA	2022-02-15	13	6	20	15
154	3	9	@myrmecos	Ecological Entomology	21670	2019-02-13	5	Control	Takeoff temperatures in Melitaea cinxia butterflies from latitudinal and elevational range limits: a potential adaptation to solar irradiance	Advani NK et al.	https://doi.org/10.1111/een.12714	10.1111/een.12714	3	6	NA	2019-03-15	3	6	NA	NA	2022-02-15	3	5	7	4
155	3	9	@myrmecos	Ecological Entomology	21670	2019-02-13	6	Control	Male pheromone composition depends on larval but not adult diet in Heliconius melpomene	Darragh K et al.	https://doi.org/10.1111/een.12716	10.1111/een.12716	19	28	NA	2019-03-15	18	28	NA	NA	2022-02-15	20	35	17	13
156	3	10	@redlipblenny	Coral Reefs	6415	2019-02-15	2	Experiment	Effects of turbidity and depth on the bioconstruction of the Abrolhos reefs	Freitas LM et al.	https://doi.org/10.1007/s00338-019-01770-3	10.1007/s00338-019-01770-3	1	2	https://twitter.com/redlipblenny/statuses/1096476682150498304	2019-03-17	4	6	1461	4	2022-02-15	4	6	15	10
157	3	10	@redlipblenny	Coral Reefs	6415	2019-02-15	1	Control	Diversity of zoantharian species and their symbionts from the Macaronesian and Cape Verde ecoregions demonstrates their widespread distribution in the Atlantic Ocean	Lopez C et al.	https://doi.org/10.1007/s00338-019-01773-0	10.1007/s00338-019-01773-0	1	2	NA	2019-03-17	1	2	NA	NA	2022-02-15	1	2	10	6
158	3	10	@redlipblenny	Coral Reefs	6415	2019-02-15	3	Control	Temporal and spatial variation in fatty acid composition in Acropora tenuis corals along water quality gradients on the Great Barrier Reef, Australia	Rocker MM et al.	https://doi.org/10.1007/s00338-019-01768-x	10.1007/s00338-019-01768-x	1	2	NA	2019-03-17	1	2	NA	NA	2022-02-15	1	2	17	15
159	3	10	@redlipblenny	Coral Reefs	6415	2019-02-15	4	Control	Algae dictate multiple stressor effects on coral microbiomes	Brown AL et al.	https://doi.org/10.1007/s00338-019-01769-w	10.1007/s00338-019-01769-w	17	25	NA	2019-03-17	16	25	NA	NA	2022-02-15	16	25	12	7
160	3	10	@redlipblenny	Coral Reefs	6415	2019-02-15	7	Control	Parasites of coral reef fish larvae: its role in the pelagic larval stage	Duong B et al.	https://doi.org/10.1007/s00338-019-01766-z	10.1007/s00338-019-01766-z	6	12	NA	2019-03-17	6	12	NA	NA	2022-02-15	6	12	5	2
161	3	11	@SolomonRDavid	Transactions of the American Fisheries Society	12259	2019-02-28	7	Experiment	Fish Growth Changes over Time in a Midwestern U.S. Lake	Katzenmeyer ED et al.	https://doi.org/10.1002/tafs.10149	10.1002/tafs.10149	0	0	https://twitter.com/SolomonRDavid/status/1101194859325636611	2019-03-30	7	9	2139	36	2022-02-28	7	9	0	0
162	3	11	@SolomonRDavid	Transactions of the American Fisheries Society	12259	2019-02-28	2	Control	Assessment of Operational and Structural Factors Influencing Performance of Fish Collectors in Forebays of High‐Head Dams	Kock TJ et al.	https://doi.org/10.1002/tafs.10146	10.1002/tafs.10146	0	0	NA	2019-03-30	0	0	NA	NA	2022-02-28	0	0	7	3
163	3	11	@SolomonRDavid	Transactions of the American Fisheries Society	12259	2019-02-28	3	Control	Using the Distinct Population Segment (DPS) Concept to Protect Fishes with Low Levels of Genomic Differentiation: Conservation of an Endemic Minnow (Hitch)	Baumsteiger J et al.	https://doi.org/10.1002/tafs.10144	10.1002/tafs.10144	0	0	NA	2019-03-30	0	0	NA	NA	2022-02-28	0	0	2	2
164	3	11	@SolomonRDavid	Transactions of the American Fisheries Society	12259	2019-02-28	4	Control	Distinct Phenotypes of Native Cutthroat Trout Emerge under a Molecular Model of Lineage Distributions	Bestgen KR	https://doi.org/10.1002/tafs.10145	10.1002/tafs.10145	0	0	NA	2019-03-30	0	0	NA	NA	2022-02-28	1	1	6	4
165	3	11	@SolomonRDavid	Transactions of the American Fisheries Society	12259	2019-02-28	5	Control	Predicting the Production of the World's Cephalopod Fisheries by Means of Differences in Level of Development and Production Trends	Peng D-M & Mu Y-T	https://doi.org/10.1002/tafs.10077	10.1002/tafs.10077	0	0	NA	2019-03-30	0	0	NA	NA	2022-02-28	0	0	1	1
166	4	1	@WhySharksMatter	Marine Policy	41498	2019-03-08	2	Experiment	Risk assessment for deep sea mining: An overview of risk	Cormier R & Londsdale J	https://doi.org/10.1016/j.marpol.2019.02.056	10.1016/j.marpol.2019.02.056	0	0	https://twitter.com/WhySharksMatter/status/1104065133834231808	2019-04-07	2	3	1346	4	2022-03-19	4	6	14	9
167	4	1	@WhySharksMatter	Marine Policy	41498	2019-03-08	5	Control	Is there a ‘wicked problem’ of small-scale coastal fisheries in Sierra Leone?	Okeke-Ogbuafor N et al.	https://doi.org/10.1016/j.marpol.2019.02.043	10.1016/j.marpol.2019.02.043	0	0	NA	2019-04-07	0	0	NA	NA	2022-03-19	0	0	9	6
168	4	1	@WhySharksMatter	Marine Policy	41498	2019-03-08	8	Control	Existing environmental management approaches relevant to deep-sea mining	Jones DOB et al.	https://doi.org/10.1016/j.marpol.2019.01.006	10.1016/j.marpol.2019.01.006	17	22	NA	2019-04-07	18	23	NA	NA	2022-03-19	16	21	30	21
169	4	1	@WhySharksMatter	Marine Policy	41498	2019-03-08	10	Control	Adaptive marine spatial planning in the Netherlands sector of the North Sea	de Vrees L	https://doi.org/10.1016/j.marpol.2019.01.007	10.1016/j.marpol.2019.01.007	0	0	NA	2019-04-07	0	0	NA	NA	2022-03-19	3	0	26	11
170	4	1	@WhySharksMatter	Marine Policy	41498	2019-03-08	12	Control	Marine spatial planning in areas beyond national jurisdiction	Wright G et al.	https://doi.org/10.1016/j.marpol.2018.12.003	10.1016/j.marpol.2018.12.003	9	0	NA	2019-04-07	9	0	NA	NA	2022-03-19	23	19	46	23
171	4	2	@TrevorABranch	ICES Journal of Marine Science	10381	2019-03-07	9	Experiment	Spatio-temporal dynamics and behavioural ecology of a “demersal” fish population as detected using research survey pelagic trawl catches: the Eastern Baltic Sea cod (Gadus morhua)	Casini M et al.	https://doi.org/10.1093/icesjms/fsz016	10.1093/icesjms/fsz016	0	0	https://twitter.com/TrevorABranch/status/1103809150243368960	2019-04-06	1	2	1399	12	2022-03-19	1	2	8	3
172	4	2	@TrevorABranch	ICES Journal of Marine Science	10381	2019-03-07	6	Control	Automatic fish detection in underwater videos by a deep neural network-based hybrid motion learning system	Salman A et al.	https://doi.org/10.1093/icesjms/fsz025	10.1093/icesjms/fsz025	4	5	NA	2019-04-06	4	5	NA	NA	2022-03-19	5	8	60	31
173	4	2	@TrevorABranch	ICES Journal of Marine Science	10381	2019-03-07	8	Control	Integrating the scale of population processes into fisheries management, as illustrated in the sandeel, Ammodytes marinus	Wright PJ et al.	https://doi.org/10.1093/icesjms/fsz013	10.1093/icesjms/fsz013	0	0	NA	2019-04-06	0	0	NA	NA	2022-03-19	12	13	16	11
174	4	2	@TrevorABranch	ICES Journal of Marine Science	10381	2019-03-07	14	Control	Strengths and limitations of before–after–control–impact analysis for testing the effects of marine protected areas on managed populations	Kerr LA et al.	https://doi.org/10.1093/icesjms/fsz014	10.1093/icesjms/fsz014	0	0	NA	2019-04-06	0	0	NA	NA	2022-03-19	0	0	9	6
175	4	2	@TrevorABranch	ICES Journal of Marine Science	10381	2019-03-07	18	Control	Ensemble models for data-poor assessment: accounting for uncertainty in life-history information	Rudd MB et al.	https://doi.org/10.1093/icesjms/fsz012	10.1093/icesjms/fsz012	4	4	NA	2019-04-06	4	4	NA	NA	2022-03-19	4	4	10	6
176	4	3	@AlongsideWild	The Journal of Wildlife Management	33141	2019-03-31	7	Experiment	Avian responses to aircraft in an airport environment	Blackwell BF et al.	https://doi.org/10.1002/jwmg.21650	10.1002/jwmg.21650	3	4	https://twitter.com/AlongsideWild/status/1112520466521038855	2019-04-30	12	8	2974	12	2022-03-31	13	9	9	6
177	4	3	@AlongsideWild	The Journal of Wildlife Management	33141	2019-03-31	1	Control	Effects on white‐tailed deer following eastern coyote colonization	Bragina EV et al.	https://doi.org/10.1002/jwmg.21651	10.1002/jwmg.21651	32	1	NA	2019-04-30	33	1	NA	NA	2022-03-31	33	2	12	6
178	4	3	@AlongsideWild	The Journal of Wildlife Management	33141	2019-03-31	2	Control	Modeling elk‐to‐livestock transmission risk to predict hotspots of brucellosis spillover	Rayl ND et al.	https://doi.org/10.1002/jwmg.21645	10.1002/jwmg.21645	1	1	NA	2019-04-30	1	1	NA	NA	2022-03-31	10	1	9	7
179	4	3	@AlongsideWild	The Journal of Wildlife Management	33141	2019-03-31	4	Control	Mayfield estimates versus apparent nest success in colonial geese	Kellett DK & Alisauskas RT	https://doi.org/10.1002/jwmg.21656	10.1002/jwmg.21656	1	2	NA	2019-04-30	1	1	NA	NA	2022-03-31	1	2	3	2
180	4	3	@AlongsideWild	The Journal of Wildlife Management	33141	2019-03-31	5	Control	Genetic outcomes of translocation of bighorn sheep in Arizona	Gille DA et al.	https://doi.org/10.1002/jwmg.21653	10.1002/jwmg.21653	28	0	NA	2019-04-30	28	0	NA	NA	2022-03-31	28	0	10	6
181	4	4	@Craken_MacCraic	Journal of Wildlife Diseases	4109	2019-03-08	8	Experiment	Mycoplasma ovipneumoniae Associated with Polymicrobial Pneumonia in a Free-Ranging Yearling Barren Ground Caribou (Rangifer tarandus granti) from Alaska, USA	Rovani ER et al.	https://doi.org/10.7589/2018-08-188	10.7589/2018-08-188	0	0	https://twitter.com/Craken_MacCraic/status/1104114902841597953	2019-04-07	1	1	318	0	2022-03-20	1	1	8	4
182	4	4	@Craken_MacCraic	Journal of Wildlife Diseases	4109	2019-03-08	2	Control	PREVALENCE OF ANTIBODIES TO ORTHOPOXVIRUS IN WILD CARNIVORES OF NORTHWESTERN CHIHUAHUA, MEXICO	Morgan CN et al.	https://doi.org/10.7589/2018-07-184	10.7589/2018-07-184	0	0	NA	2019-04-07	0	0	NA	NA	2022-03-20	1	2	3	1
183	4	4	@Craken_MacCraic	Journal of Wildlife Diseases	4109	2019-03-08	3	Control	A QUANTITATIVE PCR ASSAY FOR A MYCOPLASMA FROM EMYDID TURTLES INDICATES HIGH PREVALENCE IN HEALTHY THREE-TOED BOX TURTLES (TERRAPENE CAROLINA TRIUNGUIS) FROM MISSOURI, USA	Sandmeier FC et al.	https://doi.org/10.7589/2018-09-221	10.7589/2018-09-221	0	0	NA	2019-04-07	0	0	NA	NA	2022-03-20	1	1	0	0
184	4	4	@Craken_MacCraic	Journal of Wildlife Diseases	4109	2019-03-08	6	Control	Echinococcus granulosus in the Endangered Patagonian Huemul (Hippocamelus bisulcus)	Hernandez F et al.	https://doi.org/10.7589/2018-09-215	10.7589/2018-09-215	0	0	NA	2019-04-07	0	0	NA	NA	2022-03-20	10	0	6	6
185	4	4	@Craken_MacCraic	Journal of Wildlife Diseases	4109	2019-03-08	7	Control	Survey of Ranavirus and Batrachochytrium dendrobatidis in Introduced Frogs in Hawaii	Goodman RM et al.	https://doi.org/10.7589/2018-05-137	10.7589/2018-05-137	0	0	NA	2019-04-07	0	0	NA	NA	2022-03-20	1	1	1	0
186	4	5	@DaniRabaiotti	Journal of Animal Ecology	12683	2019-03-12	4	Experiment	Estimating the intensity of use by interacting predators and prey using camera traps	Keim JL et al.	https://doi.org/10.1111/1365-2656.12960	10.1111/1365-2656.12960	49	8	https://twitter.com/DaniRabaiotti/status/1105866770441744385	2019-04-11	54	16	3361	15	2022-03-20	52	17	28	16
187	4	5	@DaniRabaiotti	Journal of Animal Ecology	12683	2019-03-12	5	Control	Land use alters trophic redundancy and resource flow through stream food webs	Price EL et al.	https://doi.org/10.1111/1365-2656.12955	10.1111/1365-2656.12955	1	3	NA	2019-04-11	1	3	NA	NA	2022-03-20	1	2	27	19
188	4	5	@DaniRabaiotti	Journal of Animal Ecology	12683	2019-03-12	6	Control	The role of plasticity in the evolution of cryptic pigmentation in a freshwater isopod	Lurig MD et al.	https://doi.org/10.1111/1365-2656.12950	10.1111/1365-2656.12950	6	10	NA	2019-04-11	7	10	NA	NA	2022-03-20	6	11	6	4
189	4	5	@DaniRabaiotti	Journal of Animal Ecology	12683	2019-03-12	8	Control	Inferring longitudinal hierarchies: Framework and methods for studying the dynamics of dominance	Strauss ED & Holekamp KE	https://doi.org/10.1111/1365-2656.12951	10.1111/1365-2656.12951	43	63	NA	2019-04-11	42	64	NA	NA	2022-03-20	44	63	27	20
190	4	5	@DaniRabaiotti	Journal of Animal Ecology	12683	2019-03-12	10	Control	Resource overlap and dilution effects shape host plant use in a myrmecophilous butterfly	Valdes A & Ehrlen J	https://doi.org/10.1111/1365-2656.12952	10.1111/1365-2656.12952	5	8	NA	2019-04-11	5	8	NA	NA	2022-03-20	5	9	0	0
191	4	6	@Drew_Lab	Conservation Biology	7310	2019-03-08	1	Experiment	Aquaculture and the displacement of fisheries captures	Longo SB et al.	https://doi.org/10.1111/cobi.13295	10.1111/cobi.13295	75	52	https://twitter.com/Drew_Lab/status/1104443846459621376?s=19	2019-04-07	80	62	955	3	2022-03-20	106	77	45	28
192	4	6	@Drew_Lab	Conservation Biology	7310	2019-03-08	4	Control	Changes in area and number of nature reserves in China	Ma Z et al.	https://doi.org/10.1111/cobi.13285	10.1111/cobi.13285	24	41	NA	2019-04-07	24	41	NA	NA	2022-03-20	25	42	53	37
193	4	6	@Drew_Lab	Conservation Biology	7310	2019-03-08	6	Control	Effects of human demand on conservation planning for biodiversity and ecosystem services	Watson KB et al.	https://doi.org/10.1111/cobi.13276	10.1111/cobi.13276	4	7	NA	2019-04-07	4	7	NA	NA	2022-03-20	11	8	48	28
194	4	6	@Drew_Lab	Conservation Biology	7310	2019-03-08	7	Control	Applying habitat and population‐density models to land‐cover time series to inform IUCN Red List assessments	Santini L et al.	https://doi.org/10.1111/cobi.13279	10.1111/cobi.13279	155	155	NA	2019-04-07	159	163	NA	NA	2022-03-20	154	160	53	28
195	4	6	@Drew_Lab	Conservation Biology	7310	2019-03-08	8	Control	Harnessing the potential of integrated systematics for conservation of taxonomically complex, megadiverse plant groups	Lughadha EMN et al.	https://doi.org/10.1111/cobi.13289	10.1111/cobi.13289	10	13	NA	2019-04-07	10	13	NA	NA	2022-03-20	9	13	16	11
196	4	7	@drmichellelarue	Polar Biology	16263	2019-03-18	9	Experiment	Isotope ecology detects fine-scale variation in Svalbard reindeer diet: implications for monitoring herbivory in the changing Arctic	Zhao LZ et al.	https://doi.org/10.1007/s00300-019-02474-8	10.1007/s00300-019-02474-8	0	0	https://twitter.com/drmichellelarue/statuses/1107673015926562818	2019-04-17	1	1	1344	6	2022-03-20	7	0	5	4
197	4	7	@drmichellelarue	Polar Biology	16263	2019-03-18	2	Control	Origin, activity and environmental acclimation of stem secondary tissues of the polar willow (Salix polaris) in high-Arctic Spitsbergen	Slupianek A et al.	https://doi.org/10.1007/s00300-019-02469-5	10.1007/s00300-019-02469-5	0	0	NA	2019-04-17	0	0	NA	NA	2022-03-20	0	0	3	4
198	4	7	@drmichellelarue	Polar Biology	16263	2019-03-18	4	Control	Mitogenomic data to study the taxonomy of Antarctic springtail species (Hexapoda: Collembola) and their adaptation to extreme environments	Carapelli A et al.	https://doi.org/10.1007/s00300-019-02466-8	10.1007/s00300-019-02466-8	5	5	NA	2019-04-17	5	5	NA	NA	2022-03-20	5	5	15	12
199	4	7	@drmichellelarue	Polar Biology	16263	2019-03-18	5	Control	Study of physiological and enzymatic properties and characterization of pathogenic activity of a fungus isolated from moss Sanionia uncinata (Hedw.) Loeske in Antarctica	Cunha Alves de Menezes G et al.	https://doi.org/10.1007/s00300-019-02473-9	10.1007/s00300-019-02473-9	0	0	NA	2019-04-17	0	0	NA	NA	2022-03-20	0	0	1	1
200	4	7	@drmichellelarue	Polar Biology	16263	2019-03-18	16	Control	Key habitats and movement patterns of Pechora Sea walruses studied using satellite telemetry	Semenova V et al.	https://doi.org/10.1007/s00300-018-02451-7	10.1007/s00300-018-02451-7	0	0	NA	2019-04-17	0	0	NA	NA	2022-03-20	0	0	11	6
201	4	8	@mcmsharksxx	Marine Ecology Progress Series	12691	2019-04-02	10	Experiment	Extreme reduction in nutritional value of a key forage fish during the Pacific marine heatwave of 2014-2016	von Biella et al.	https://doi.org/10.3354/meps12891	10.3354/meps12891	6	7	https://twitter.com/mcmsharksxx/status/1113040902799319040	2019-05-02	6	7	983	2	2022-04-02	5	7	48	38
202	4	8	@mcmsharksxx	Marine Ecology Progress Series	12691	2019-04-02	3	Control	Temporal variation in dispersal modifies dispersal-diversity relationships in an experimental seagrass metacommunity	Stier AC et al.	https://doi.org/10.3354/meps12908	10.3354/meps12908	10	16	NA	2019-05-02	11	17	NA	NA	2022-04-02	11	17	3	4
203	4	8	@mcmsharksxx	Marine Ecology Progress Series	12691	2019-04-02	5	Control	Low-salinity tolerance of early-stage oyster larvae from a mesohaline estuary	Scharping SJ et al.	https://doi.org/10.3354/meps12905	10.3354/meps12905	0	0	NA	2019-05-02	1	1	NA	NA	2022-04-02	1	1	7	6
204	4	8	@mcmsharksxx	Marine Ecology Progress Series	12691	2019-04-02	9	Control	Integrating prey dynamics, diet, and biophysical factors across an estuary seascape for four fish species	Arbeider M et al.	https://doi.org/10.3354/meps12896	10.3354/meps12896	0	0	NA	2019-05-02	16	23	NA	NA	2022-04-02	17	24	4	3
205	4	8	@mcmsharksxx	Marine Ecology Progress Series	12691	2019-04-02	11	Control	Relationships between isotopic ratios, body condition and breeding success in a High Arctic seabird community	Hovinen JEH et al.	https://doi.org/10.3354/meps12886	10.3354/meps12886	0	0	NA	2019-05-02	3	3	NA	NA	2022-04-02	2	3	9	5
206	4	9	@myrmecos	Ecological Entomology	21960	2019-03-18	6	Experiment	Dung beetle diversity and functions suggest no major impacts of cattle grazing in the Brazilian Pantanal wetlands	Correa CMA et al.	https://doi.org/10.1111/een.12729	10.1111/een.12729	2	4	https://twitter.com/redlipblenny/status/1108884068702121984	2019-04-17	7	11	4480	7	2022-03-20	6	10	17	13
207	4	9	@myrmecos	Ecological Entomology	21960	2019-03-18	1	Control	Extreme ecological stoichiometry of a bark beetle–fungus mutualism	Six DL & Elser JJ	https://doi.org/10.1111/een.12731	10.1111/een.12731	11	19	NA	2019-04-17	12	21	NA	NA	2022-03-20	11	18	22	15
208	4	9	@myrmecos	Ecological Entomology	21960	2019-03-18	3	Control	Agricultural land use yields reduced foraging efficiency and unviable offspring in the wild bee Ceratina calcarata	Nooten SS & Rehan SM	https://doi.org/10.1111/een.12730	10.1111/een.12730	4	7	NA	2019-04-17	4	7	NA	NA	2022-03-20	7	6	4	3
209	4	9	@myrmecos	Ecological Entomology	21960	2019-03-18	7	Control	Host preference variation cannot explain microhabitat differentiation among sympatric Pieris napi and Pieris rapae butterflies	Friberg M & Wiklund C	https://doi.org/10.1111/een.12728	10.1111/een.12728	2	4	NA	2019-04-17	2	4	NA	NA	2022-03-20	2	3	5	3
210	4	9	@myrmecos	Ecological Entomology	21960	2019-03-18	8	Control	The responses of wild jacamars (Galbula ruficauda, Galbulidae) to aposematic, aposematic and cryptic, and cryptic butterflies in central Brazil	Pinheiro CEG & Campos VC	https://doi.org/10.1111/een.12723	10.1111/een.12723	4	8	NA	2019-04-17	4	8	NA	NA	2022-03-20	11	6	15	9
211	4	10	@redlipblenny	Coral Reefs	6498	2019-03-21	4	Experiment	Larval influx of Diadema antillarum to the Florida Keys linked to passage of a Tortugas Eddy	Feehan CJ et al.	https://doi.org/10.1007/s00338-019-01786-9	10.1007/s00338-019-01786-9	2	3	https://twitter.com/redlipblenny/status/1108884068702121984	2019-04-20	5	6	1729	15	2022-03-21	6	7	6	4
212	4	10	@redlipblenny	Coral Reefs	6498	2019-03-21	5	Control	Uncovering drivers of juvenile coral density following mass bleaching	Dajka JC et al.	https://doi.org/10.1007/s00338-019-01785-w	10.1007/s00338-019-01785-w	18	29	NA	2019-04-20	20	32	NA	NA	2022-03-21	18	32	16	11
213	4	10	@redlipblenny	Coral Reefs	6498	2019-03-21	6	Control	Bleaching impacts on carbonate production in the Chagos Archipelago: influence of functional coral groups on carbonate budget trajectories	Lange ID & Perry CT	https://doi.org/10.1007/s00338-019-01784-x	10.1007/s00338-019-01784-x	7	10	NA	2019-04-20	10	14	NA	NA	2022-03-21	13	15	18	12
214	4	10	@redlipblenny	Coral Reefs	6498	2019-03-21	9	Control	Relative stability of the Pocillopora acuta microbiome throughout a thermal stress event	Epstein HE et al.	https://doi.org/10.1007/s00338-019-01783-y	10.1007/s00338-019-01783-y	22	37	NA	2019-04-20	22	37	NA	NA	2022-03-21	21	35	22	16
215	4	10	@redlipblenny	Coral Reefs	6498	2019-03-21	10	Control	Chemistry of the consumption and excretion of the bumphead parrotfish (Bolbometopon muricatum), a coral reef mega-consumer	Goldberg EG et al.	https://doi.org/10.1007/s00338-019-01781-0	10.1007/s00338-019-01781-0	21	31	NA	2019-04-20	22	32	NA	NA	2022-03-21	52	35	3	1
216	4	11	@SolomonRDavid	Transactions of the American Fisheries Society	12521	2019-04-18	4	Experiment	Temporal Persistence of Red Grouper Holes and Analysis of Associated Fish Assemblages from Towed Camera Data in the Steamboat Lumps Marine Protected Area	Grasty SE et al.	https://doi.org/10.1002/tafs.10154	10.1002/tafs.10154	2	3	https://twitter.com/SolomonRDavid/status/1118942667612852225	2019-05-27	6	8	1562	1	2022-04-18	6	8	6	3
217	4	11	@SolomonRDavid	Transactions of the American Fisheries Society	12521	2019-04-18	2	Control	A New Paradigm in Alewife Migration: Oscillations between Spawning Grounds and Estuarine Habitats	McCartin K et al.	https://doi.org/10.1002/tafs.10155	10.1002/tafs.10155	0	0	NA	2019-05-27	0	0	NA	NA	2022-04-18	1	1	18	13
218	4	11	@SolomonRDavid	Transactions of the American Fisheries Society	12521	2019-04-18	6	Control	Genetic Assessment Reveals Population Fragmentation and Inbreeding in Populations of Brook Trout in the Laurel Hill of Pennsylvania	Beer SD et al.	https://doi.org/10.1002/tafs.10153	10.1002/tafs.10153	0	0	NA	2019-05-27	0	0	NA	NA	2022-04-18	0	0	3	1
219	4	11	@SolomonRDavid	Transactions of the American Fisheries Society	12521	2019-04-18	7	Control	The Influence of Smolt Age on Freshwater and Early Marine Behavior and Survival of Migrating Juvenile Sockeye Salmon	Stevenson SD et al.	https://doi.org/10.1002/tafs.10156	10.1002/tafs.10156	0	0	NA	2019-05-27	0	0	NA	NA	2022-04-18	0	0	14	9
220	4	11	@SolomonRDavid	Transactions of the American Fisheries Society	12521	2019-04-18	10	Control	Vertical Habitat Use by Adult Walleyes Conflicts with Expectations from Fishery‐Independent Surveys	Gorman AM et al.	https://doi.org/10.1002/tafs.10150	10.1002/tafs.10150	15	20	NA	2019-05-27	15	20	NA	NA	2022-04-18	15	20	14	10
221	5	1	@WhySharksMatter	Marine Policy	42282	2019-04-18	2	Experiment	International good practices for facilitating transboundary collaboration in Marine Spatial Planning	Kill M et al.	https://doi.org/10.1016/j.marpol.2019.03.005	10.1016/j.marpol.2019.03.005	0	0	https://twitter.com/WhySharksMatter/status/1118953433896296452	2019-05-27	1	1	1587	3	2022-04-18	1	1	8	4
222	5	1	@WhySharksMatter	Marine Policy	42282	2019-04-18	4	Control	International environmental law principles relevant to exploitation activity in the Area	Warner R	https://doi.org/10.1016/j.marpol.2019.04.007	10.1016/j.marpol.2019.04.007	0	0	NA	2019-05-27	0	0	NA	NA	2022-04-18	0	0	4	4
223	5	1	@WhySharksMatter	Marine Policy	42282	2019-04-18	5	Control	Emergence and diversity of marine protected areas in Madagascar	Ratsimbazafy H et al.	https://doi.org/10.1016/j.marpol.2019.03.008	10.1016/j.marpol.2019.03.008	2	3	NA	2019-05-27	2	3	NA	NA	2022-04-18	2	3	7	6
224	5	1	@WhySharksMatter	Marine Policy	42282	2019-04-18	6	Control	Fisheries Improvement Projects and small-scale fisheries: The need for a modified approach	Barr R et al.	https://doi.org/10.1016/j.marpol.2019.02.053	10.1016/j.marpol.2019.02.053	0	0	NA	2019-05-27	0	0	NA	NA	2022-04-18	3	0	18	10
225	5	1	@WhySharksMatter	Marine Policy	42282	2019-04-18	7	Control	Implementing marine functional zoning in China	Teng X et al.	https://doi.org/10.1016/j.marpol.2019.02.055	10.1016/j.marpol.2019.02.055	0	0	NA	2019-05-27	0	0	NA	NA	2022-04-18	0	0	12	5
226	5	2	@TrevorABranch	ICES Journal of Marine Science	10521	2019-04-08	15	Experiment	How emerging data technologies can increase trust and transparency in fisheries	Probst WN	https://doi.org/10.1093/icesjms/fsz036	10.1093/icesjms/fsz036	4	6	https://twitter.com/TrevorABranch/status/1115399305165017090	2019-05-27	20	33	9202	104	2022-04-08	37	31	41	19
227	5	2	@TrevorABranch	ICES Journal of Marine Science	10521	2019-04-08	4	Control	Assessing effects of genetic, environmental, and biotic gradients in species distribution modelling	Lowen JB et al.	https://doi.org/10.1093/icesjms/fsz049	10.1093/icesjms/fsz049	0	0	NA	2019-05-27	2	2	NA	NA	2022-04-08	2	2	8	5
228	5	2	@TrevorABranch	ICES Journal of Marine Science	10521	2019-04-08	5	Control	Investigating fecundity and egg loss using a non-invasive method during brooding in European lobster (Homarus gammarus)	Coleman MT et al.	https://doi.org/10.1093/icesjms/fsz055	10.1093/icesjms/fsz055	5	6	NA	2019-05-27	7	9	NA	NA	2022-04-08	16	8	2	3
229	5	2	@TrevorABranch	ICES Journal of Marine Science	10521	2019-04-08	11	Control	Risk of oil contamination of fish eggs and larvae under different oceanic and weather conditions	Samuelsen A et al.	https://doi.org/10.1093/icesjms/fsz035	10.1093/icesjms/fsz035	2	3	NA	2019-05-27	2	3	NA	NA	2022-04-08	3	4	2	0
230	5	2	@TrevorABranch	ICES Journal of Marine Science	10521	2019-04-08	14	Control	Accurate estimation of fish length in single camera photogrammetry with a fiducial marker	Monkman GG et al.	https://doi.org/10.1093/icesjms/fsz030	10.1093/icesjms/fsz030	0	0	NA	2019-05-27	0	0	NA	NA	2022-04-08	1	2	9	3
231	5	3	@AlongsideWild	The Journal of Wildlife Management	34374	2019-06-03	1	Experiment	Long‐Billed Curlew Nest Site Selection and Success in the Intermountain West	Coates SE et al.	https://doi.org/10.1002/jwmg.21661	10.1002/jwmg.21661	0	0	https://twitter.com/AlongsideWild/status/1135587723639754752	2019-07-15	12	7	2884	3	2022-06-03	12	7	4	1
232	5	3	@AlongsideWild	The Journal of Wildlife Management	34374	2019-06-03	3	Control	Northern Bobwhite Breeding Season Habitat Selection in Fire‐Maintained Pine Woodland	Rosche SB et al.	https://doi.org/10.1002/jwmg.21683	10.1002/jwmg.21683	1	1	NA	2019-07-15	1	1	NA	NA	2022-06-03	1	1	4	3
233	5	3	@AlongsideWild	The Journal of Wildlife Management	34374	2019-06-03	8	Control	Breeding Site Fidelity of Blue‐Winged Teal in South Dakota	Toay BW et al.	https://doi.org/10.1002/jwmg.21682	10.1002/jwmg.21682	0	0	NA	2019-07-15	0	0	NA	NA	2022-06-03	0	0	0	0
234	5	3	@AlongsideWild	The Journal of Wildlife Management	34374	2019-06-03	15	Control	Misuse of Habitat Terminology by Wildlife Educators, Scientists, and Organizations	Darracq AK & Tandy J	https://doi.org/10.1002/jwmg.21660	10.1002/jwmg.21660	0	0	NA	2019-07-15	2	3	NA	NA	2022-06-03	1	2	4	3
235	5	3	@AlongsideWild	The Journal of Wildlife Management	34374	2019-06-03	18	Control	Land Use and Dispersal Influence Mortality in White‐Tailed Deer	Haus JM et al.	https://doi.org/10.1002/jwmg.21666	10.1002/jwmg.21666	0	0	NA	2019-07-15	0	0	NA	NA	2022-06-03	0	0	5	4
236	5	4	@Craken_MacCraic	Journal of Wildlife Diseases	4194	2019-04-08	8	Experiment	Serologic Evidence for Influenza A Virus Exposure in Three Loon Species Breeding in Alaska	Uher-Koch BD et al.	https://doi.org/10.7589/2018-06-165	10.7589/2018-06-165	0	0	https://twitter.com/Craken_MacCraic/statuses/1115672602926776320	2019-05-27	2	2	333	0	2022-04-08	1	1	1	1
237	5	4	@Craken_MacCraic	Journal of Wildlife Diseases	4194	2019-04-08	1	Control	West Nile Virus in Hummingbirds in California, USA, 2005–2017	Backus L et al.	https://doi.org/10.7589/2018-10-241	10.7589/2018-10-241	0	0	NA	2019-05-27	0	0	NA	NA	2022-04-08	0	0	2	2
238	5	4	@Craken_MacCraic	Journal of Wildlife Diseases	4194	2019-04-08	10	Control	Evidence of Vertical Transmission of the Snake Fungal Pathogen Ophidiomyces ophiodiicola	Stengle AG et al.	https://doi.org/10.7589/2018-10-250	10.7589/2018-10-250	8	12	NA	2019-05-27	8	12	NA	NA	2022-04-08	13	18	7	2
239	5	4	@Craken_MacCraic	Journal of Wildlife Diseases	4194	2019-04-08	12	Control	Necrotizing Enteritis in Nesting Adult Eastern Bluebirds, Sialia sialis, In New York State, USA	Forzan MJ et al.	https://doi.org/10.7589/2018-09-223	10.7589/2018-09-223	0	0	NA	2019-05-27	0	0	NA	NA	2022-04-08	1	1	0	0
240	5	4	@Craken_MacCraic	Journal of Wildlife Diseases	4194	2019-04-08	13	Control	Evidence of Pathogenic Leptospira Infection in a Free-ranging Andean Fox (Lycalopex culpaeus) from Central Chile	Llanos-Soto et al.	https://doi.org/10.7589/2018-09-237	10.7589/2018-09-237	0	0	NA	2019-05-27	0	0	NA	NA	2022-04-08	0	0	3	3
241	5	5	@DaniRabaiotti	Journal of Animal Ecology	13616	2019-04-23	15	Experiment	Weak spatiotemporal response of prey to predation risk in a freely interacting system	Cusack JJ et al.	https://doi.org/10.1111/1365-2656.12968	10.1111/1365-2656.12968	93	54	https://twitter.com/DaniRabaiotti/status/1120631309653762048	2019-05-27	105	79	10032	99	2022-04-23	105	78	28	16
242	5	5	@DaniRabaiotti	Journal of Animal Ecology	13616	2019-04-23	6	Control	Contribution of predation to the biological control of a key herbivorous pest in citrus agroecosystems	Bouvet JPR et al.	https://doi.org/10.1111/1365-2656.12982	10.1111/1365-2656.12982	1	1	NA	2019-05-27	1	1	NA	NA	2022-04-23	1	1	22	13
243	5	5	@DaniRabaiotti	Journal of Animal Ecology	13616	2019-04-23	11	Control	The influence of spatial sampling scales on ant–plant interaction network architecture	Dattilo W et al.	https://doi.org/10.1111/1365-2656.12978	10.1111/1365-2656.12978	10	14	NA	2019-05-27	10	14	NA	NA	2022-04-23	9	14	16	13
244	5	5	@DaniRabaiotti	Journal of Animal Ecology	13616	2019-04-23	12	Control	Manipulation of gut microbiota during critical developmental windows affects host physiological performance and disease susceptibility across ontogeny	Warne RW et al.	https://doi.org/10.1111/1365-2656.12973	10.1111/1365-2656.12973	19	27	NA	2019-05-27	19	27	NA	NA	2022-04-23	17	25	42	24
245	5	5	@DaniRabaiotti	Journal of Animal Ecology	13616	2019-04-23	18	Control	Demographic responses underlying eco‐evolutionary dynamics as revealed with inverse modelling	Bruijning M et al.	https://doi.org/10.1111/1365-2656.12966	10.1111/1365-2656.12966	1	2	NA	2019-05-27	2	3	NA	NA	2022-04-23	2	4	5	3
246	5	6	@Drew_Lab	Conservation Biology	7459	2019-04-10	10	Experiment	Long‐term declines of European insectivorous bird populations and potential causes	Bowler DE et al.	https://doi.org/10.1111/cobi.13307	10.1111/cobi.13307	255	155	https://twitter.com/Drew_Lab/status/1116043238945775617	2019-05-27	254	155	754	2	2022-04-10	268	180	127	75
247	5	6	@Drew_Lab	Conservation Biology	7459	2019-04-10	3	Control	Difference in the net value of ecological services between natural and artificial forests in China	Cao S et al.	https://doi.org/10.1111/cobi.13293	10.1111/cobi.13293	0	0	NA	2019-05-27	0	0	NA	NA	2022-04-10	1	1	11	9
248	5	6	@Drew_Lab	Conservation Biology	7459	2019-04-10	4	Control	Merging social equity and conservation goals in IPBES	Sarkki S & Garcia NA	https://doi.org/10.1111/cobi.13297	10.1111/cobi.13297	2	2	NA	2019-05-27	2	2	NA	NA	2022-04-10	2	2	9	4
249	5	6	@Drew_Lab	Conservation Biology	7459	2019-04-10	8	Control	Conservation value of small reserves	Volenec ZM & Dobson AP	https://doi.org/10.1111/cobi.13308	10.1111/cobi.13308	7	11	NA	2019-05-27	8	12	NA	NA	2022-04-10	18	14	46	29
250	5	6	@Drew_Lab	Conservation Biology	7459	2019-04-10	12	Control	Compliance with ivory trade regulations in the United Kingdom among traders	Harris L et al.	https://doi.org/10.1111/cobi.13277	10.1111/cobi.13277	6	9	NA	2019-05-27	6	9	NA	NA	2022-04-10	6	9	11	6
251	5	7	@drmichellelarue	Polar Biology	16992	2019-04-16	13	Experiment	Comparing total mercury concentrations of northern Dolly Varden, Salvelinus malma malma, in two Canadian Arctic rivers 1986–1988 and 2011–2013	Tran L et al.	https://doi.org/10.1007/s00300-019-02476-6	10.1007/s00300-019-02476-6	1	1	https://twitter.com/drmichellelarue/status/1118183267507818496	2019-05-27	6	10	2415	7	2022-04-18	1	1	0	0
252	5	7	@drmichellelarue	Polar Biology	16992	2019-04-16	2	Control	Spatio-temporal distribution of polar cod (Boreogadus saida) and saffron cod (Eleginus gracilis) early life stages in the Pacific Arctic	Vestfals CD et al.	https://doi.org/10.1007/s00300-019-02494-4	10.1007/s00300-019-02494-4	1	1	NA	2019-05-27	1	1	NA	NA	2022-04-18	2	1	15	10
253	5	7	@drmichellelarue	Polar Biology	16992	2019-04-16	6	Control	Total photosynthetic biomass record between 9400 and 2200 BP and its link to temperature changes at a High Arctic site near Ny-Ålesund, Svalbard	Yang Z et al.	https://doi.org/10.1007/s00300-019-02493-5	10.1007/s00300-019-02493-5	0	0	NA	2019-05-27	0	0	NA	NA	2022-04-18	0	0	5	5
254	5	7	@drmichellelarue	Polar Biology	16992	2019-04-16	10	Control	Long-term changes in the primary productivity of migratory caribou (Rangifer tarandus) calving grounds and summer pasture on the Quebec-Labrador Peninsula (Northeastern Canada): the mixed influences of climate change and caribou herbivory	Campeau AB et al.	https://doi.org/10.1007/s00300-019-02492-6	10.1007/s00300-019-02492-6	0	0	NA	2019-05-27	1	2	NA	NA	2022-04-18	1	2	7	6
255	5	7	@drmichellelarue	Polar Biology	16992	2019-04-16	20	Control	Behaviour and characteristics of mating polar bears (Ursus maritimus) in the Beaufort Sea, Canada	Biddlecombe BA et al.	https://doi.org/10.1007/s00300-019-02485-5	10.1007/s00300-019-02485-5	6	8	NA	2019-05-27	7	10	NA	NA	2022-04-18	7	11	3	3
256	5	8	@mcmsharksxx	Marine Ecology Progress Series	13853	2019-04-29	11	Experiment	Multi-tissue stable isotope analysis reveals resource partitioning and trophic relationships of large reef-associated predators	Espinoza M et al.	https://doi.org/10.3354/meps12915	10.3354/meps12915	0	0	https://twitter.com/mcmsharksxx/status/1122807710011936773	2019-06-06	4	6	1471	7	2022-05-06	4	6	12	6
257	5	8	@mcmsharksxx	Marine Ecology Progress Series	13853	2019-04-29	3	Control	Food sources of macrozoobenthos in an Arctic kelp belt: trophic relationships revealed by stable isotope and fatty acid analyses	Paar M et al.	https://doi.org/10.3354/meps12923	10.3354/meps12923	3	4	NA	2019-06-06	3	4	NA	NA	2022-05-06	3	4	10	6
258	5	8	@mcmsharksxx	Marine Ecology Progress Series	13853	2019-04-29	5	Control	Relative performance of eelgrass genotypes shifts during an extreme warming event: disentangling the roles of multiple traits	DuBois K et al.	https://doi.org/10.3354/meps12914	10.3354/meps12914	0	0	NA	2019-06-06	3	3	NA	NA	2022-05-06	2	2	10	8
259	5	8	@mcmsharksxx	Marine Ecology Progress Series	13853	2019-04-29	10	Control	Revisiting the bioacoustics of European spiny lobsters Palinurus elephas: comparison of antennal rasps in tanks and in situ	Jezequel Y et al.	https://doi.org/10.3354/meps12935	10.3354/meps12935	6	8	NA	2019-06-06	9	11	NA	NA	2022-05-06	8	11	11	7
260	5	8	@mcmsharksxx	Marine Ecology Progress Series	13853	2019-04-29	14	Control	Sympatric seals use different habitats in an Arctic glacial fjord	Hamilton CD et al.	https://doi.org/10.3354/meps12917	10.3354/meps12917	1	1	NA	2019-06-06	1	1	NA	NA	2022-05-06	1	1	7	7
261	5	9	@myrmecos	Ecological Entomology	22294	2019-04-29	4	Experiment	Body condition helps to explain metabolic rate variation in wolf spiders	Uiterwaal SF & DeLong JP	https://doi.org/10.1111/een.12741	10.1111/een.12741	2	3	https://twitter.com/Myrmecos/status/1123326705203056640	2019-05-29	7	10	4169	14	2022-05-06	7	10	4	4
262	5	9	@myrmecos	Ecological Entomology	22294	2019-04-29	2	Control	Specialisation in prey capture drives coexistence among sympatric spider‐hunting wasps	Moura RR et al.	https://doi.org/10.1111/een.12743	10.1111/een.12743	0	0	NA	2019-05-29	2	3	NA	NA	2022-05-06	2	4	4	3
263	5	9	@myrmecos	Ecological Entomology	22294	2019-04-29	3	Control	Sexual differences rather than flight performance underlie movement and exploration in a tropical butterfly	Reim R et al.	https://doi.org/10.1111/een.12738	10.1111/een.12738	0	0	NA	2019-05-29	2	5	NA	NA	2022-05-06	2	4	3	3
264	5	9	@myrmecos	Ecological Entomology	22294	2019-04-29	5	Control	Allometric growth and adaptive value of exaggerated body parts in the larvae of Gratiana spadicea (Klug) (Coleoptera: Chrysomelidae)	de Cassia M. Ramos B et al.	https://doi.org/10.1111/een.12737	10.1111/een.12737	2	3	NA	2019-05-29	2	3	NA	NA	2022-05-06	2	3	0	0
265	5	9	@myrmecos	Ecological Entomology	22294	2019-04-29	6	Control	Biotic and abiotic determinants of the formation of ant mosaics in primary Neotropical rainforests	Dejean A et al.	https://doi.org/10.1111/een.12735	10.1111/een.12735	3	5	NA	2019-05-29	3	5	NA	NA	2022-05-06	2	4	11	9
266	5	10	@redlipblenny	Coral Reefs	6558	2019-04-28	15	Experiment	Macroalgae and nutrients promote algal turf growth in the absence of herbivores	Sura SA et al.	https://doi.org/10.1007/s00338-019-01793-w	10.1007/s00338-019-01793-w	1	2	https://twitter.com/redlipblenny/statuses/1122707450015014917	2019-06-02	4	7	2407	32	2022-04-28	4	6	3	2
267	5	10	@redlipblenny	Coral Reefs	6558	2019-04-28	6	Control	First study of asexual planulae in the coral Pocillopora damicornis type β SSH05c from the southwestern Indian Ocean	Oury N et al.	https://doi.org/10.1007/s00338-019-01800-0	10.1007/s00338-019-01800-0	1	2	NA	2019-06-02	1	2	NA	NA	2022-04-28	1	2	4	2
268	5	10	@redlipblenny	Coral Reefs	6558	2019-04-28	12	Control	The state of Western Australia’s coral reefs	Gilmour JP et al.	https://doi.org/10.1007/s00338-019-01795-8	10.1007/s00338-019-01795-8	113	180	NA	2019-06-02	176	199	NA	NA	2022-04-28	182	188	54	34
269	5	10	@redlipblenny	Coral Reefs	6558	2019-04-28	13	Control	The extent of coral bleaching, disease and mortality for data-deficient reefs in Eleuthera, The Bahamas after the 2014–2017 global bleaching event	Weiler BA et al.	https://doi.org/10.1007/s00338-019-01798-5	10.1007/s00338-019-01798-5	9	12	NA	2019-06-02	9	12	NA	NA	2022-04-28	12	12	6	3
270	5	10	@redlipblenny	Coral Reefs	6558	2019-04-28	14	Control	Heat attenuation and nutrient delivery by localized upwelling avoided coral bleaching mortality in northern Galapagos during 2015/2016 ENSO	Riegl B et al.	https://doi.org/10.1007/s00338-019-01787-8	10.1007/s00338-019-01787-8	1	2	NA	2019-06-02	17	24	NA	NA	2022-04-28	15	24	18	16
271	5	11	@SolomonRDavid	Transactions of the American Fisheries Society	12987	2019-06-06	5	Experiment	Electroimmobilization as an Alternative Method to Chemical Immobilization of Larval Fish	Nguyen PL et al.	https://doi.org/10.1002/tafs.10167	10.1002/tafs.10167	0	0	https://twitter.com/solomonrdavid/status/1136696047428751360?s=21	2019-07-15	2	3	1553	8	2022-06-06	2	3	1	1
272	5	11	@SolomonRDavid	Transactions of the American Fisheries Society	12987	2019-06-06	1	Control	Energy Depletion and Stress Levels in Sockeye Salmon Migrating at the Northern Edge of their Distribution	Carey MP et al.	https://doi.org/10.1002/tafs.10172	10.1002/tafs.10172	0	0	NA	2019-07-15	0	0	NA	NA	2022-06-06	0	0	5	5
273	5	11	@SolomonRDavid	Transactions of the American Fisheries Society	12987	2019-06-06	2	Control	Using Multistage Design‐Based Methods to Construct Abundance Indices and Uncertainty Measures for Delta Smelt	Polansky L et al.	https://doi.org/10.1002/tafs.10166	10.1002/tafs.10166	0	0	NA	2019-07-15	0	0	NA	NA	2022-06-06	2	2	14	5
274	5	11	@SolomonRDavid	Transactions of the American Fisheries Society	12987	2019-06-06	4	Control	Integrating Fish Assemblage Data, Modeled Stream Temperatures, and Thermal Tolerance Metrics to Develop Thermal Guilds for Water Temperature Regulation: Wyoming Case Study	Mandeville CP et al.	https://doi.org/10.1002/tafs.10169	10.1002/tafs.10169	6	8	NA	2019-07-15	2	2	NA	NA	2022-06-06	2	2	11	9
275	5	11	@SolomonRDavid	Transactions of the American Fisheries Society	12987	2019-06-06	6	Control	Latitudinal Growth Variation in Young Tautogs: A Field, Laboratory, and Growing Degree‐Day Assessment of Potential Intrinsic Differences in Growth Responses to Temperature	Martin DL & Targett TE	https://doi.org/10.1002/tafs.10164	10.1002/tafs.10164	2	3	NA	2019-07-15	2	3	NA	NA	2022-06-06	2	2	0	0
276	6	1	@WhySharksMatter	Marine Policy	44836	2019-10-01	4	Experiment	Beyond the wall: Dyking as an object of everyday governance in the Bay of Manila, Philippines	Zoysa RSd	https://doi.org/10.1016/j.marpol.2019.103661	10.1016/j.marpol.2019.103661	0	0	https://twitter.com/WhySharksMatter/status/1179026060903698432?s=20	2019-10-31	2	3	1836	0	2022-10-03	1	2	8	4
277	6	1	@WhySharksMatter	Marine Policy	44836	2019-10-01	1	Control	Quantifying the fuel consumption, greenhouse gas emissions and air pollution of a potential commercial manganese nodule mining operation	Heinrich L et al.	https://doi.org/10.1016/j.marpol.2019.103678	10.1016/j.marpol.2019.103678	0	0	NA	2019-10-31	12	16	NA	NA	2022-10-03	11	15	19	11
278	6	1	@WhySharksMatter	Marine Policy	44836	2019-10-01	2	Control	Evaluation of unavoidable unwanted catches valorisation options: The Bay of Biscay case study	Inarra B et al.	https://doi.org/10.1016/j.marpol.2019.103680	10.1016/j.marpol.2019.103680	0	0	NA	2019-10-31	0	0	NA	NA	2022-10-03	0	0	2	2
279	6	1	@WhySharksMatter	Marine Policy	44836	2019-10-01	3	Control	Governance structure and performance of mariculture Sci-Tech parks: Evidence from Zhejiang Province, China	Zheng S et al.	https://doi.org/10.1016/j.marpol.2019.103670	10.1016/j.marpol.2019.103670	0	0	NA	2019-10-31	0	0	NA	NA	2022-10-03	0	0	2	1
280	6	1	@WhySharksMatter	Marine Policy	44836	2019-10-01	5	Control	Formal versus informal institutions: Extraction and earnings in framed field experiments with small-scale fishing communities in Turkey	Ertor-Akyazi P	https://doi.org/10.1016/j.marpol.2019.103673	10.1016/j.marpol.2019.103673	1	1	NA	2019-10-31	1	1	NA	NA	2022-10-03	1	1	3	2
281	6	2	@TrevorABranch	ICES Journal of Marine Science	10974	2019-09-11	3	Experiment	Differential north–south response of juvenile Chinook salmon (Oncorhynchus tshawytscha) marine growth to ecosystem change in the eastern Bering Sea, 1974–2010	Yasumiishi EM et al.	https://doi.org/10.1093/icesjms/fsz166	10.1093/icesjms/fsz166	0	0	https://twitter.com/TrevorABranch/status/1171848031622193152	2019-10-11	26	41	8719	84	2022-09-11	23	39	5	4
282	6	2	@TrevorABranch	ICES Journal of Marine Science	10974	2019-09-11	5	Control	Reference points for the length-based indicator Lmax5% for use in the assessment of data-limited stocks	Miethe T et al.	https://doi.org/10.1093/icesjms/fsz158	10.1093/icesjms/fsz158	0	0	NA	2019-10-11	0	0	NA	NA	2022-09-11	0	0	9	5
283	6	2	@TrevorABranch	ICES Journal of Marine Science	10974	2019-09-11	6	Control	Barents Sea thermal frontal zones in 1960–2017: variability, weakening, shifting	Ivshin VA et al.	https://doi.org/10.1093/icesjms/fsz159	10.1093/icesjms/fsz159	0	0	NA	2019-10-11	0	0	NA	NA	2022-09-11	0	0	4	3
284	6	2	@TrevorABranch	ICES Journal of Marine Science	10974	2019-09-11	8	Control	The role of marine mammals in the Barents Sea foodweb	Blanchet M-A et al.	https://doi.org/10.1093/icesjms/fsz136	10.1093/icesjms/fsz136	4	4	NA	2019-10-11	4	4	NA	NA	2022-09-11	4	4	11	8
285	6	2	@TrevorABranch	ICES Journal of Marine Science	10974	2019-09-11	12	Control	From ecology to genetics and back: the tale of two flounder species in the Baltic Sea	Jokinen H et al.	https://doi.org/10.1093/icesjms/fsz151	10.1093/icesjms/fsz151	4	4	NA	2019-10-11	4	4	NA	NA	2022-09-11	3	5	6	2
286	6	3	@AlongsideWild	The Journal of Wildlife Management	37814	2019-09-13	8	Experiment	Legal regulation of supplementary cervid feeding facing chronic wasting disease	Mysterud A et al.	https://doi.org/10.1002/jwmg.21746	10.1002/jwmg.21746	9	12	https://twitter.com/AlongsideWild/status/1172525228691546114?s=20	2019-10-13	20	18	3971	24	2022-09-13	17	15	11	7
287	6	3	@AlongsideWild	The Journal of Wildlife Management	37814	2019-09-13	1	Control	Puma population limitation and regulation: What matters in puma management?	Logan KA	https://doi.org/10.1002/jwmg.21753	10.1002/jwmg.21753	2	3	NA	2019-10-13	3	5	NA	NA	2022-09-13	2	4	8	6
288	6	3	@AlongsideWild	The Journal of Wildlife Management	37814	2019-09-13	3	Control	Waterfowl management and diet of the salt marsh harvest mouse	Smith KR & Kelt DA	https://doi.org/10.1002/jwmg.21752	10.1002/jwmg.21752	0	0	NA	2019-10-13	6	6	NA	NA	2022-09-13	12	15	7	6
289	6	3	@AlongsideWild	The Journal of Wildlife Management	37814	2019-09-13	6	Control	Dispersal of juvenile bobcats in a recolonizing population	Hughes AM et al.	https://doi.org/10.1002/jwmg.21747	10.1002/jwmg.21747	6	0	NA	2019-10-13	6	0	NA	NA	2022-09-13	6	0	5	4
290	6	3	@AlongsideWild	The Journal of Wildlife Management	37814	2019-09-13	7	Control	Social organization, home ranges, and extraterritorial forays of black‐backed jackals	Kamler JF et al.	https://doi.org/10.1002/jwmg.21748	10.1002/jwmg.21748	6	0	NA	2019-10-13	6	0	NA	NA	2022-09-13	6	0	17	13
291	6	4	@Craken_MacCraic	Journal of Wildlife Diseases	4345	2019-09-20	2	Experiment	BLOOD LEAD AND ZINC LEVELS AND THEIR IMPACT ON HEALTH OF FREE-LIVING SMALL CARNIVORES IN TAIWAN, REPUBLIC OF CHINA	Liu CC et al.	https://doi.org/10.7589/2018-11-273	10.7589/2018-11-273	0	0	https://twitter.com/Craken_MacCraic/status/1174759154604478465?s=20	2019-10-20	1	1	297	1	2022-09-20	1	1	0	0
292	6	4	@Craken_MacCraic	Journal of Wildlife Diseases	4345	2019-09-20	3	Control	SUSCEPTIBILITY OF LAUGHING GULLS (LEUCOPHAEUS ATRICILLA) AND MALLARDS (ANAS PLATYRHYNCHOS) TO RUDDY TURNSTONE (ARENARIA INTERPRES MORINELLA) ORIGIN TYPE A INFLUENZA VIRUSES	Bahnson CS et al.	https://doi.org/10.7589/2019-03-065	10.7589/2019-03-065	0	0	NA	2019-10-20	0	0	NA	NA	2022-09-20	0	0	2	1
293	6	4	@Craken_MacCraic	Journal of Wildlife Diseases	4345	2019-09-20	4	Control	HEALTH ASSESSMENT OF WILD LOWLAND TAPIRS (TAPIRUS TERRESTRIS) IN THE HIGHLY THREATENED CERRADO BIOME, BRAZIL	Fernandes-Santos RC et al.	https://doi.org/10.7589/2018-10-244	10.7589/2018-10-244	0	0	NA	2019-10-20	0	0	NA	NA	2022-09-20	7	0	11	7
294	6	4	@Craken_MacCraic	Journal of Wildlife Diseases	4345	2019-09-20	5	Control	Detection of Tetracycline-resistance Genes in European Hedgehogs (Erinaceus europaeus) and Crested Porcupines (Hystrix cristata)	Di Francesco A et al.	https://doi.org/10.7589/2019-03-068	10.7589/2019-03-068	0	0	NA	2019-10-20	0	0	NA	NA	2022-09-20	0	0	5	2
295	6	4	@Craken_MacCraic	Journal of Wildlife Diseases	4345	2019-09-20	6	Control	Winter Tick (Dermacentor albipictus)–Associated Dermatitis in a Wild Elk (Cervus canadensis) in Pennsylvania, USA	Calvente E et al.	https://doi.org/10.7589/2019-02-046	10.7589/2019-02-046	0	0	NA	2019-10-20	0	0	NA	NA	2022-09-20	0	0	6	5
296	6	5	@DaniRabaiotti	Journal of Animal Ecology	16457	2019-09-18	16	Experiment	Examining the role of parasites in limiting unidirectional gene flow between lake and river sticklebacks	Erin NI et al.	https://doi.org/10.1111/1365-2656.13080	10.1111/1365-2656.13080	16	27	https://twitter.com/DaniRabaiotti/status/1174256852789583878	2019-10-18	18	31	2712	23	2022-09-18	20	34	3	3
297	6	5	@DaniRabaiotti	Journal of Animal Ecology	16457	2019-09-18	4	Control	Early‐life conditions determine the between‐individual heterogeneity in plasticity of calving date in reindeer	Paoli A et al.	https://doi.org/10.1111/1365-2656.13096	10.1111/1365-2656.13096	0	0	NA	2019-10-18	0	0	NA	NA	2022-09-18	4	5	9	4
298	6	5	@DaniRabaiotti	Journal of Animal Ecology	16457	2019-09-18	12	Control	On the evolution of carry‐over effects	Moore MP & Martin RA	https://doi.org/10.1111/1365-2656.13081	10.1111/1365-2656.13081	10	14	NA	2019-10-18	10	14	NA	NA	2022-09-18	19	18	44	31
299	6	5	@DaniRabaiotti	Journal of Animal Ecology	16457	2019-09-18	13	Control	High inter‐ and intraspecific niche overlap among three sympatrically breeding, closely related seabird species: Generalist foraging as an adaptation to a highly variable environment?	Dehnhard N et al.	https://doi.org/10.1111/1365-2656.13078	10.1111/1365-2656.13078	10	15	NA	2019-10-18	11	16	NA	NA	2022-09-18	16	14	44	33
300	6	5	@DaniRabaiotti	Journal of Animal Ecology	16457	2019-09-18	18	Control	Aircraft sound exposure leads to song frequency decline and elevated aggression in wild chiffchaffs	Wolfenden AD et al.	https://doi.org/10.1111/1365-2656.13059	10.1111/1365-2656.13059	77	35	NA	2019-10-18	85	35	NA	NA	2022-09-18	99	35	25	17
301	6	6	@Drew_Lab	Conservation Biology	7862	2019-09-17	6	Experiment	Network analysis of a stakeholder community combatting illegal wildlife trade	Moshier A et al.	https://doi.org/10.1111/cobi.13336	10.1111/cobi.13336	23	35	https://twitter.com/Drew_Lab/status/1173782615033286657	2019-10-17	23	37	1296	10	2022-09-18	25	42	10	6
302	6	6	@Drew_Lab	Conservation Biology	7862	2019-09-17	4	Control	Need for a global map of forest naturalness for a sustainable future	Chiarucci A & Piovesan G	https://doi.org/10.1111/cobi.13408	10.1111/cobi.13408	24	14	NA	2019-10-17	32	16	NA	NA	2022-09-18	32	17	29	19
303	6	6	@Drew_Lab	Conservation Biology	7862	2019-09-17	7	Control	Mediation of area and edge effects in forest fragments by adjacent land use	Hatfield JH et al.	https://doi.org/10.1111/cobi.13390	10.1111/cobi.13390	24	38	NA	2019-10-17	24	38	NA	NA	2022-09-18	21	37	20	13
304	6	6	@Drew_Lab	Conservation Biology	7862	2019-09-17	12	Control	Predicting intervention priorities for wildlife conflicts	Baynham-Herd Z et al.	https://doi.org/10.1111/cobi.13372	10.1111/cobi.13372	47	73	NA	2019-10-17	47	73	NA	NA	2022-09-18	41	69	13	9
305	6	6	@Drew_Lab	Conservation Biology	7862	2019-09-17	15	Control	Rethinking the native range concept	Pereyra PJ	https://doi.org/10.1111/cobi.13406	10.1111/cobi.13406	16	22	NA	2019-10-17	17	27	NA	NA	2022-09-18	18	30	22	16
306	6	7	@drmichellelarue	Polar Biology	18852	2019-09-14	1	Experiment	Population trends of king and common eiders from spring migration counts at Point Barrow, Alaska between 1994 and 2016	McGuire R et al.	https://doi.org/10.1007/s00300-019-02581-6	10.1007/s00300-019-02581-6	1	1	https://twitter.com/drmichellelarue/status/1172918682651156480	2019-10-14	5	7	2630	3	2022-09-14	1	1	1	1
307	6	7	@drmichellelarue	Polar Biology	18852	2019-09-14	8	Control	Antarctic phytoplankton community composition and size structure: importance of ice type and temperature as regulatory factors	Biggs TEG et al.	https://doi.org/10.1007/s00300-019-02576-3	10.1007/s00300-019-02576-3	1	1	NA	2019-10-14	1	1	NA	NA	2022-09-14	1	1	19	17
308	6	7	@drmichellelarue	Polar Biology	18852	2019-09-14	10	Control	Reproductive biology of the ascidians Styela rustica and Halocynthia pyriformis from Kongsfjorden, Svalbard, Arctic	Ferrero L et al.	https://doi.org/10.1007/s00300-019-02570-9	10.1007/s00300-019-02570-9	0	0	NA	2019-10-14	0	0	NA	NA	2022-09-14	0	0	1	1
309	6	7	@drmichellelarue	Polar Biology	18852	2019-09-14	15	Control	Mining activity disturbs habitat use of reindeer in Finnmark, Northern Norway	Eftestøl S et al.	https://doi.org/10.1007/s00300-019-02563-8	10.1007/s00300-019-02563-8	0	0	NA	2019-10-14	0	0	NA	NA	2022-09-14	0	0	15	6
310	6	7	@drmichellelarue	Polar Biology	18852	2019-09-14	17	Control	Environmental and biological influences on the distribution and population dynamics of polar cod (Boreogadus saida) in the US Chukchi Sea	Marsh JM et al.	https://doi.org/10.1007/s00300-019-02561-w	10.1007/s00300-019-02561-w	1	2	NA	2019-10-14	1	2	NA	NA	2022-09-14	1	2	12	9
311	6	8	@mcmsharksxx	Marine Ecology Progress Series	15826	2019-09-19	12	Experiment	Spatial community structure of groundfish is conserved across the Gulf of Alaska	Blake RE et al.	https://doi.org/10.3354/meps13050	10.3354/meps13050	0	0	https://twitter.com/mcmsharksxx/status/1174524586353819648	2019-10-19	2	2	2263	2	2022-09-19	2	2	1	1
312	6	8	@mcmsharksxx	Marine Ecology Progress Series	15826	2019-09-19	3	Control	Role of vitamin B12 in the microbial plankton response to nutrient enrichment	Barber-Lluch et al.	https://doi.org/10.3354/meps13077	10.3354/meps13077	0	0	NA	2019-10-19	0	0	NA	NA	2022-09-19	0	0	8	7
313	6	8	@mcmsharksxx	Marine Ecology Progress Series	15826	2019-09-19	9	Control	Variation in the effects of ocean acidification on shell growth and strength in two intertidal gastropods	Barclay KM et al.	https://doi.org/10.3354/meps13056	10.3354/meps13056	7	9	NA	2019-10-19	15	9	NA	NA	2022-09-19	15	9	21	16
314	6	8	@mcmsharksxx	Marine Ecology Progress Series	15826	2019-09-19	11	Control	Infestation biology of Phallusia nigra (Tunicata, Phlebobranchia) on hard corals in a subtropical bay	Ghazilou A et al.	https://doi.org/10.3354/meps13060	10.3354/meps13060	0	0	NA	2019-10-19	0	0	NA	NA	2022-09-19	0	0	6	5
315	6	8	@mcmsharksxx	Marine Ecology Progress Series	15826	2019-09-19	13	Control	Resource utilization of puffer fish in a subtropical bay as revealed by stable isotope analysis and food web modeling	Lemoine M et al.	https://doi.org/10.3354/meps13045	10.3354/meps13045	0	0	NA	2019-10-19	2	2	NA	NA	2022-09-19	2	2	4	3
316	6	9	@myrmecos	Ecological Entomology	23453	2019-09-13	3	Experiment	Species associations and trait dissimilarity in communities of ectoparasitic arthropods harboured by small mammals at three hierarchical scales	Vinarski MV et al.	https://doi.org/10.1111/een.12800	10.1111/een.12800	0	0	https://twitter.com/Myrmecos/status/1172526720794144768	2019-10-13	5	8	6199	109	2022-09-13	5	8	3	3
317	6	9	@myrmecos	Ecological Entomology	23453	2019-09-13	1	Control	Interactions among body size, trophic level, and dispersal traits predict beetle detectability and occurrence responses to fire	Driscoll DA et al.	https://doi.org/10.1111/een.12798	10.1111/een.12798	7	11	NA	2019-10-13	9	15	NA	NA	2022-09-13	3	5	7	6
318	6	9	@myrmecos	Ecological Entomology	23453	2019-09-13	2	Control	Ant–hemipteran association decreases parasitism of Phenacoccus solenopsis by endoparasitoid Aenasius bambawalei	Xu C et al.	https://doi.org/10.1111/een.12797	10.1111/een.12797	0	0	NA	2019-10-13	2	3	NA	NA	2022-09-13	2	3	11	7
319	6	9	@myrmecos	Ecological Entomology	23453	2019-09-13	5	Control	Effects of variable maternal temperature on offspring development and reproduction of Rhopalosiphum padi, a serious global pest of wheat	Peng X et al.	https://doi.org/10.1111/een.12796	10.1111/een.12796	3	5	NA	2019-10-13	3	5	NA	NA	2022-09-13	2	4	9	9
320	6	9	@myrmecos	Ecological Entomology	23453	2019-09-13	7	Control	How climate change affects the seasonal ecology of insect parasitoids	Tougeron K et al.	https://doi.org/10.1111/een.12792	10.1111/een.12792	11	17	NA	2019-10-13	11	17	NA	NA	2022-09-13	11	18	50	32
321	6	10	@redlipblenny	Coral Reefs	6953	2019-09-18	8	Experiment	Variability in skeletal bulk densities of common hard corals in Southeast Asia	Ng CSL et al.	https://doi.org/10.1007/s00338-019-01852-2	10.1007/s00338-019-01852-2	5	6	https://twitter.com/redlipblenny/status/1174454838236598272	2019-10-18	7	9	1953	21	2022-09-18	7	9	16	15
322	6	10	@redlipblenny	Coral Reefs	6953	2019-09-18	1	Control	Impact of growing up in a warmer, lower pH future on offspring performance: transgenerational plasticity in a pan-tropical sea urchin	Karelitz S et al.	https://doi.org/10.1007/s00338-019-01855-z	10.1007/s00338-019-01855-z	1	2	NA	2019-10-18	1	2	NA	NA	2022-09-18	8	2	28	24
323	6	10	@redlipblenny	Coral Reefs	6953	2019-09-18	4	Control	Participatory reporting of the 2016 bleaching event in the Western Indian Ocean	Mishal G et al.	https://doi.org/10.1007/s00338-019-01851-3	10.1007/s00338-019-01851-3	1	2	NA	2019-10-18	6	8	NA	NA	2022-09-18	13	8	14	10
324	6	10	@redlipblenny	Coral Reefs	6953	2019-09-18	6	Control	In situ and remotely sensed temperature comparisons on a Central Pacific atoll	Claar DC et al.	https://doi.org/10.1007/s00338-019-01850-4	10.1007/s00338-019-01850-4	13	21	NA	2019-10-18	13	21	NA	NA	2022-09-18	13	21	14	9
325	6	10	@redlipblenny	Coral Reefs	6953	2019-09-18	9	Control	Population differentiation across small distances in a coral reef-associated vermetid (Ceraesignum maximum) in Palau	Soliman T et al.	https://doi.org/10.1007/s00338-019-01849-x	10.1007/s00338-019-01849-x	4	5	NA	2019-10-18	4	5	NA	NA	2022-09-18	7	5	2	2
326	6	11	@SolomonRDavid	Transactions of the American Fisheries Society	14344	2019-09-19	5	Experiment	Survival under the Gravel: the Effects of Egg Size and Parental Identity on the In Situ Hatching Success of Chinook Salmon	Thorn MW & Morbey YE	https://doi.org/10.1002/tafs.10192	10.1002/tafs.10192	0	0	https://twitter.com/SolomonRDavid/status/1174767698162540544	2019-10-19	2	2	1699	15	2022-09-19	2	2	1	1
327	6	11	@SolomonRDavid	Transactions of the American Fisheries Society	14344	2019-09-19	1	Control	Coho Salmon and Habitat Response to Restoration in a Small Stream	Anderson JH et al.	https://doi.org/10.1002/tafs.10196	10.1002/tafs.10196	4	5	NA	2019-10-19	4	5	NA	NA	2022-09-19	3	4	10	4
328	6	11	@SolomonRDavid	Transactions of the American Fisheries Society	14344	2019-09-19	3	Control	Morphological Identification Overestimates the Number of Pallid Sturgeon in the Lower Mississippi River due to Extensive Introgressive Hybridization	Jordan GR et al.	https://doi.org/10.1002/tafs.10194	10.1002/tafs.10194	0	0	NA	2019-10-19	0	0	NA	NA	2022-09-19	0	0	11	7
329	6	11	@SolomonRDavid	Transactions of the American Fisheries Society	14344	2019-09-19	4	Control	Survival and Habitat of Yellow‐Phase American Eels in North Carolina Tidal Creeks	Rudershausen et al.	https://doi.org/10.1002/tafs.10190	10.1002/tafs.10190	0	0	NA	2019-10-19	0	0	NA	NA	2022-09-19	0	0	2	2
330	6	11	@SolomonRDavid	Transactions of the American Fisheries Society	14344	2019-09-19	7	Control	Spawning Locations within and among Tributaries Influence Flannelmouth Sucker Offspring Experience	Cathcart CN et al.	https://doi.org/10.1002/tafs.10191	10.1002/tafs.10191	2	2	NA	2019-10-19	2	2	NA	NA	2022-09-19	2	2	5	5
331	7	1	@WhySharksMatter	Marine Policy	45359	2019-11-01	6	Experiment	Protecting Antarctica through Co-production of actionable science: Lessons from the CCAMLR marine protected area process	Sylvester CT & Brooks CM	https://doi.org/10.1016/j.marpol.2019.103720	10.1016/j.marpol.2019.103720	10	11	https://twitter.com/WhySharksMatter/status/1190262899828305921	2019-12-02	10	12	1659	2	2022-11-01	19	24	36	21
332	7	1	@WhySharksMatter	Marine Policy	45359	2019-11-01	1	Control	Challenges of habitat mapping to inform marine protected area (MPA) designation and monitoring: An operational perspective	Ware S & Downie AL	https://doi.org/10.1016/j.marpol.2019.103717	10.1016/j.marpol.2019.103717	0	0	NA	2019-12-02	0	0	NA	NA	2022-11-01	0	0	13	4
333	7	1	@WhySharksMatter	Marine Policy	45359	2019-11-01	4	Control	Unreported landings across the EU Exclusive Economic Zones: The role of regional governance and social capital	Soto-Onate D & Lemos-Nobre AC	https://doi.org/10.1016/j.marpol.2019.103723	10.1016/j.marpol.2019.103723	0	0	NA	2019-12-02	0	0	NA	NA	2022-11-01	3	3	2	0
334	7	1	@WhySharksMatter	Marine Policy	45359	2019-11-01	9	Control	Evolutions in estuary governance? Reflections and lessons from Australia, France and New Caledonia	Daniell KA et al.	https://doi.org/10.1016/j.marpol.2019.103704	10.1016/j.marpol.2019.103704	0	0	NA	2019-12-02	0	0	NA	NA	2022-11-01	0	0	8	6
335	7	1	@WhySharksMatter	Marine Policy	45359	2019-11-01	11	Control	Are we ready to implement a discard ban in the gulf of Cádiz? Stakeholders' perceptions	Gamaza M et al.	https://doi.org/10.1016/j.marpol.2019.103711	10.1016/j.marpol.2019.103711	4	4	NA	2019-12-02	4	4	NA	NA	2022-11-01	4	4	2	2
336	7	2	@TrevorABranch	ICES Journal of Marine Science	11115	2019-10-14	11	Experiment	The use of linear mixed effects models to investigate local adaptation in marine fish subpopulations: case study, changing spawning times of common sole (Solea solea)	Fincham JI & Barry J	https://doi.org/10.1093/icesjms/fsz175	10.1093/icesjms/fsz175	0	0	https://twitter.com/TrevorABranch/status/1183791734121091072	2019-11-13	14	22	6290	64	2022-10-14	12	21	2	0
337	7	2	@TrevorABranch	ICES Journal of Marine Science	11115	2019-10-14	4	Control	King tuna: Indian Ocean trade, offshore fishing, and coral reef resilience in the Maldives archipelago	Yadav S et al.	https://doi.org/10.1093/icesjms/fsz170	10.1093/icesjms/fsz170	9	12	NA	2019-11-13	14	19	NA	NA	2022-10-14	14	20	12	7
338	7	2	@TrevorABranch	ICES Journal of Marine Science	11115	2019-10-14	7	Control	Regional variation in directed swimming by Atlantic salmon smolts leaving Scottish waters for their oceanic feeding grounds—a modelling study	Ounsley JP et al.	https://doi.org/10.1093/icesjms/fsz160	10.1093/icesjms/fsz160	0	0	NA	2019-11-13	12	16	NA	NA	2022-10-14	29	28	20	16
339	7	2	@TrevorABranch	ICES Journal of Marine Science	11115	2019-10-14	12	Control	The past, present, and future of the regulation of offshore chemicals in the North Sea—a United Kingdom perspective	Suhring R et al.	https://doi.org/10.1093/icesjms/fsz172	10.1093/icesjms/fsz172	4	7	NA	2019-11-13	4	7	NA	NA	2022-10-14	4	7	5	3
340	7	2	@TrevorABranch	ICES Journal of Marine Science	11115	2019-10-14	13	Control	Responses of ecological indicators to fishing pressure under environmental change: exploring non-linearity and thresholds	Fu C et al.	https://doi.org/10.1093/icesjms/fsz182	10.1093/icesjms/fsz182	8	13	NA	2019-11-13	8	13	NA	NA	2022-10-14	6	12	13	9
341	7	3	@AlongsideWild	The Journal of Wildlife Management	38835	2019-10-25	2	Experiment	Gopher Tortoise Demographic Responses to a Novel Disturbance Regime	Howell HJ et al.	https://doi.org/10.1002/jwmg.21774	10.1002/jwmg.21774	0	0	https://twitter.com/AlongsideWild/status/1187829771209707520?s=20	2019-11-25	4	5	3504	7	2022-10-31	4	5	13	11
342	7	3	@AlongsideWild	The Journal of Wildlife Management	38835	2019-10-25	1	Control	Estimating Mountain Lion Abundance in Arizona Using Statistical Population Reconstruction	Howard AL et al.	https://doi.org/10.1002/jwmg.21769	10.1002/jwmg.21769	0	0	NA	2019-11-25	0	0	NA	NA	2022-10-31	1	2	4	3
343	7	3	@AlongsideWild	The Journal of Wildlife Management	38835	2019-10-25	3	Control	Condition bias of decoy‐harvested Light Geese During the Conservation Order	Fowler DN et al.	https://doi.org/10.1002/jwmg.21770	10.1002/jwmg.21770	0	0	NA	2019-11-25	0	0	NA	NA	2022-10-31	0	0	4	3
344	7	3	@AlongsideWild	The Journal of Wildlife Management	38835	2019-10-25	4	Control	Spatial Use and Survivorship of Translocated Wild‐Caught Texas Horned Lizards	Miller KJ et al.	https://doi.org/10.1002/jwmg.21771	10.1002/jwmg.21771	0	0	NA	2019-11-25	0	0	NA	NA	2022-10-31	6	0	6	3
345	7	3	@AlongsideWild	The Journal of Wildlife Management	38835	2019-10-25	5	Control	Annual winter site fidelity of Barrow's Goldeneyes in the Pacific	Willie M et al.	https://doi.org/10.1002/jwmg.21767	10.1002/jwmg.21767	1	2	NA	2019-11-25	2	4	NA	NA	2022-10-31	2	4	3	3
346	7	4	@Craken_MacCraic	Journal of Wildlife Diseases	4372	2019-10-21	9	Experiment	A Serological Survey of Brucellosis in Eurasian Wild Boar (Sus scrofa) in Campania Region, Italy	Montagnaro S et al.	https://doi.org/10.7589/2019-04-095	10.7589/2019-04-095	0	0	https://twitter.com/Craken_MacCraic/status/1186416612867559425?s=20	2019-11-20	1	1	246	0	2022-10-21	1	1	8	5
347	7	4	@Craken_MacCraic	Journal of Wildlife Diseases	4372	2019-10-21	6	Control	Survey of Leptospira spp. and Brucella abortus in Free-ranging Armadillos from Pantanal, Brazil	Dalazen GT et al.	https://doi.org/10.7589/2019-01-019	10.7589/2019-01-019	0	0	NA	2019-11-20	0	0	NA	NA	2022-10-21	0	0	4	2
348	7	4	@Craken_MacCraic	Journal of Wildlife Diseases	4372	2019-10-21	7	Control	CHALLENGES TO ANIMAL WELFARE ASSOCIATED WITH CAPTURE AND LONG ROAD TRANSPORT IN BOMA-ADAPTED BLACK (DICEROS BICORNIS) AND SEMI-CAPTIVE WHITE (CERATOTHERIUM SIMUM SIMUM) RHINOCEROSES	Pohlin F et al.	https://doi.org/10.7589/2019-02-045	10.7589/2019-02-045	0	0	NA	2019-11-20	0	0	NA	NA	2022-10-21	3	3	6	3
349	7	4	@Craken_MacCraic	Journal of Wildlife Diseases	4372	2019-10-21	13	Control	Immunogenicity of Ontario Rabies Vaccine for Small Indian mongooses (Herpestes auropunctatus)	Berentsen AR et al.	https://doi.org/10.7589/2019-03-074	10.7589/2019-03-074	0	0	NA	2019-11-20	0	0	NA	NA	2022-10-21	1	0	6	2
350	7	4	@Craken_MacCraic	Journal of Wildlife Diseases	4372	2019-10-21	15	Control	Seasonal Cycles in Hematology and Body Mass in Free-Ranging Gray Wolves (Canis lupus) from Northeastern Minnesota	Mech LD & Buhl DA	https://doi.org/10.7589/2018-06-156	10.7589/2018-06-156	0	0	NA	2019-11-20	0	0	NA	NA	2022-10-21	0	0	2	1
351	7	5	@DaniRabaiotti	Journal of Animal Ecology	16786	2019-10-21	11	Experiment	Identifying stationary phases in multivariate time series for highlighting behavioural modes and home range settlements	Patin R et al.	https://doi.org/10.1111/1365-2656.13105	10.1111/1365-2656.13105	0	0	http://twitter.com/DaniRabaiotti/statuses/1186199924091822080	2019-11-20	3	6	3512	47	2022-10-21	5	9	30	22
352	7	5	@DaniRabaiotti	Journal of Animal Ecology	16786	2019-10-21	2	Control	Ant diversity in Neotropical savannas: Hierarchical processes acting at multiple spatial scales	Maravalhas JB & Vasconcelas HL	https://doi.org/10.1111/1365-2656.13111	10.1111/1365-2656.13111	1	1	NA	2019-11-20	1	1	NA	NA	2022-10-21	1	1	2	2
353	7	5	@DaniRabaiotti	Journal of Animal Ecology	16786	2019-10-21	13	Control	Context dependency of top‐down, bottom‐up and density‐dependent influences on cheetah demography	Cigliotti et al.	https://doi.org/10.1111/1365-2656.13099	10.1111/1365-2656.13099	15	25	NA	2019-11-20	15	25	NA	NA	2022-10-21	19	34	10	8
354	7	5	@DaniRabaiotti	Journal of Animal Ecology	16786	2019-10-21	14	Control	Optimizing the use of biologgers for movement ecology research	Williams HJ et al.	https://doi.org/10.1111/1365-2656.13094	10.1111/1365-2656.13094	54	82	NA	2019-11-20	57	87	NA	NA	2022-10-21	59	108	147	89
355	7	5	@DaniRabaiotti	Journal of Animal Ecology	16786	2019-10-21	15	Control	Field exclusion of large soil predators impacts lower trophic levels and decreases leaf‐litter decomposition in dry forests	Melguizo-Ruiz et al.	https://doi.org/10.1111/1365-2656.13101	10.1111/1365-2656.13101	0	0	NA	2019-11-20	0	0	NA	NA	2022-10-21	2	3	15	10
356	7	6	@Drew_Lab	Conservation Biology	7949	2019-10-16	2	Experiment	Urban wild meat consumption and trade in central Amazonia	El Bizri HR et al.	https://doi.org/10.1111/cobi.13420	10.1111/cobi.13420	6	7	https://twitter.com/Drew_Lab/status/1184616165689188352	2019-11-15	13	18	1337	7	2022-10-20	17	22	50	33
357	7	6	@Drew_Lab	Conservation Biology	7949	2019-10-16	1	Control	Cost‐effective mitigation strategies to reduce bycatch threats to cetaceans identified using return‐on‐investment analysis	Tulloch V et al.	https://doi.org/10.1111/cobi.13418	10.1111/cobi.13418	15	23	NA	2019-11-15	44	65	NA	NA	2022-10-20	37	61	13	7
358	7	6	@Drew_Lab	Conservation Biology	7949	2019-10-16	4	Control	Sentiment analysis as a measure of conservation culture in scientific literature	Lennox RJ et al.	https://doi.org/10.1111/cobi.13404	10.1111/cobi.13404	27	44	NA	2019-11-15	27	44	NA	NA	2022-10-20	31	51	34	20
359	7	6	@Drew_Lab	Conservation Biology	7949	2019-10-16	6	Control	A climate‐change vulnerability and adaptation assessment for Brazil's protected areas	Lapola DM et al.	https://doi.org/10.1111/cobi.13405	10.1111/cobi.13405	36	13	NA	2019-11-15	73	13	NA	NA	2022-10-20	77	13	30	17
360	7	6	@Drew_Lab	Conservation Biology	7949	2019-10-16	8	Control	Ex situ collections and their potential for the restoration of extinct plants	Abeli T et al.	https://doi.org/10.1111/cobi.13391	10.1111/cobi.13391	10	1	NA	2019-11-15	13	5	NA	NA	2022-10-20	16	9	60	42
361	7	7	@drmichellelarue	Polar Biology	19287	2019-10-14	2	Experiment	Nearshore marine communities at three New Zealand sub-Antarctic islands	Clark GF et al.	https://doi.org/10.1007/s00300-019-02591-4	10.1007/s00300-019-02591-4	6	11	https://twitter.com/drmichellelarue/status/1183950631108694017	2019-11-13	8	14	2450	4	2022-10-14	6	11	0	0
362	7	7	@drmichellelarue	Polar Biology	19287	2019-10-14	1	Control	Sex identification from distinctive gene expression patterns in Antarctic krill (Euphausia superba)	Suter L et al.	https://doi.org/10.1007/s00300-019-02592-3	10.1007/s00300-019-02592-3	0	0	NA	2019-11-13	1	1	NA	NA	2022-10-14	1	1	5	2
363	7	7	@drmichellelarue	Polar Biology	19287	2019-10-14	5	Control	Thermal limits of summer-collected Pardosa wolf spiders (Araneae: Lycosidae) from the Yukon Territory (Canada) and Greenland	Anthony SE et al.	https://doi.org/10.1007/s00300-019-02580-7	10.1007/s00300-019-02580-7	9	11	NA	2019-11-13	15	19	NA	NA	2022-10-14	14	18	11	3
364	7	7	@drmichellelarue	Polar Biology	19287	2019-10-14	10	Control	Juvenile morphology of the large Antarctic canopy-forming brown alga, Desmarestia menziesii J. Agardh	Kupper FC et al.	https://doi.org/10.1007/s00300-019-02584-3	10.1007/s00300-019-02584-3	1	2	NA	2019-11-13	1	2	NA	NA	2022-10-14	1	2	3	3
365	7	7	@drmichellelarue	Polar Biology	19287	2019-10-14	11	Control	Vertical distribution of oceanic tintinnid (Ciliophora: Tintinnida) assemblages from the Bering Sea to Arctic Ocean through Bering Strait	Wang C et al.	https://doi.org/10.1007/s00300-019-02585-2	10.1007/s00300-019-02585-2	0	0	NA	2019-11-13	0	0	NA	NA	2022-10-14	0	0	9	7
366	7	8	@mcmsharksxx	Marine Ecology Progress Series	16458	2019-10-21	15	Experiment	Identifying foraging habitats of adult female long-nosed fur seal Arctocephalus forsteri based on vibrissa stable isotopes	Foo D et al.	https://doi.org/10.3354/meps13113	10.3354/meps13113	0	0	https://twitter.com/mcmsharksxx/status/1186479693760909312	2019-11-20	1	1	2948	9	2022-10-21	1	1	3	2
367	7	8	@mcmsharksxx	Marine Ecology Progress Series	16458	2019-10-21	5	Control	Ecological niche modelling of cold-water corals in the Southern Ocean (N Antarctic), present distribution and future projections due to temperature changes	Chaabani S et al.	https://doi.org/10.3354/meps13085	10.3354/meps13085	0	0	NA	2019-11-20	0	0	NA	NA	2022-10-21	0	0	3	2
368	7	8	@mcmsharksxx	Marine Ecology Progress Series	16458	2019-10-21	9	Control	Changes over three decades in feeding success of young American Shad Alosa sapidissima are influenced by invading zebra mussels Dreissena polymorpha	Schultz ET et al.	https://doi.org/10.3354/meps13114	10.3354/meps13114	0	0	NA	2019-11-20	3	3	NA	NA	2022-10-21	3	3	1	1
369	7	8	@mcmsharksxx	Marine Ecology Progress Series	16458	2019-10-21	11	Control	Effect of seagrass nutrient content and relative abundance on the foraging behavior of green turtles in the face of a marine plant invasion	Whitman ER	https://doi.org/10.3354/meps13092	10.3354/meps13092	12	16	NA	2019-11-20	13	17	NA	NA	2022-10-21	12	16	6	5
370	7	8	@mcmsharksxx	Marine Ecology Progress Series	16458	2019-10-21	12	Control	Effects of windscape on three-dimensional foraging behaviour in a wide-ranging marine predator, the northern gannet	Lane JV et al.	https://doi.org/10.3354/meps13089	10.3354/meps13089	31	46	NA	2019-11-20	31	46	NA	NA	2022-10-21	28	45	10	7
371	7	9	@myrmecos	Ecological Entomology	23732	2019-10-24	5	Experiment	Honeydew composition and its effect on life‐history parameters of hyperparasitoids	van Neerbos et al.	https://doi.org/10.1111/een.12799	10.1111/een.12799	18	31	https://twitter.com/Myrmecos/status/1187721087142055936	2019-11-23	26	43	7067	24	2022-10-31	24	43	13	8
372	7	9	@myrmecos	Ecological Entomology	23732	2019-10-24	1	Control	Exposure to potentially cannibalistic conspecifics induces an increased immune response	Murray RL et al.	https://doi.org/10.1111/een.12806	10.1111/een.12806	0	0	NA	2019-11-23	0	0	NA	NA	2022-10-31	1	1	9	8
373	7	9	@myrmecos	Ecological Entomology	23732	2019-10-24	2	Control	Temperature, deltamethrin‐resistance status and performance measures of Plutella xylostella: complex responses of insects to environmental variables	Wang L et al.	https://doi.org/10.1111/een.12805	10.1111/een.12805	1	2	NA	2019-11-23	1	2	NA	NA	2022-10-31	1	1	6	5
374	7	9	@myrmecos	Ecological Entomology	23732	2019-10-24	4	Control	Divergent chemosensory gene expression accompanies ecological specialisation of pea aphid morphs	Purandare SR & Brisson JA	https://doi.org/10.1111/een.12803	10.1111/een.12803	1	2	NA	2019-11-23	1	2	NA	NA	2022-10-31	1	2	3	3
375	7	9	@myrmecos	Ecological Entomology	23732	2019-10-24	6	Control	Ecosystem functioning in relation to species identity, density, and biomass in two tunneller dung beetles	Piccini I et al.	https://doi.org/10.1111/een.12802	10.1111/een.12802	8	12	NA	2019-11-23	8	12	NA	NA	2022-10-31	11	17	12	9
376	7	10	@redlipblenny	Coral Reefs	7037	2019-11-13	3	Experiment	Photo-movement in the sea anemone Aiptasia influenced by light quality and symbiotic association	Foo SA et al.	https://doi.org/10.1007/s00338-019-01866-w	10.1007/s00338-019-01866-w	0	0	https://twitter.com/redlipblenny/status/1195025266034331653?s=20	2019-12-15	17	4	1783	11	2022-11-13	17	6	13	7
377	7	10	@redlipblenny	Coral Reefs	7037	2019-11-13	1	Control	Species-specific susceptibility to white plague disease in three common Caribbean corals	Williams L et al.	https://doi.org/10.1007/s00338-019-01867-9	10.1007/s00338-019-01867-9	0	0	NA	2019-12-15	5	7	NA	NA	2022-11-13	6	10	13	10
378	7	10	@redlipblenny	Coral Reefs	7037	2019-11-13	2	Control	Settlement ecology of scleractinian corals of the Northeastern Tropical Pacific	Santiago-Valentin JD et al.	https://doi.org/10.1007/s00338-019-01872-y	10.1007/s00338-019-01872-y	0	0	NA	2019-12-15	0	0	NA	NA	2022-11-13	1	2	3	2
379	7	10	@redlipblenny	Coral Reefs	7037	2019-11-13	4	Control	Bacterial and algal symbiont dynamics in early recruits exposed to two adult coral species	Damjanovic K et al.	https://doi.org/10.1007/s00338-019-01871-z	10.1007/s00338-019-01871-z	0	0	NA	2019-12-15	0	0	NA	NA	2022-11-13	2	3	13	9
380	7	10	@redlipblenny	Coral Reefs	7037	2019-11-13	5	Control	Genomic insights into hybridization of reef corals	Mao Y	https://doi.org/10.1007/s00338-019-01869-7	10.1007/s00338-019-01869-7	1	2	NA	2019-12-15	1	2	NA	NA	2022-11-13	1	2	10	5
381	7	11	@SolomonRDavid	Transactions of the American Fisheries Society	15245	2019-12-05	2	Experiment	Genomic Characterization of Coho Salmon Spawning Populations from the Hood Canal	Bohling J et al.	https://doi.org/10.1002/tafs.10206	10.1002/tafs.10206	2	3	https://twitter.com/SolomonRDavid/status/1202615819047301120	2020-01-06	4	7	1960	10	2022-12-05	3	5	3	2
382	7	11	@SolomonRDavid	Transactions of the American Fisheries Society	15245	2019-12-05	1	Control	Comparative behaviour of wild bluegill captured inside and outside of a long‐standing aquatic protected area	Moynes EN et al.	https://doi.org/10.1002/tafs.10218	10.1002/tafs.10218	0	0	NA	2020-01-06	0	0	NA	NA	2022-12-05	6	7	2	1
383	7	11	@SolomonRDavid	Transactions of the American Fisheries Society	15245	2019-12-05	6	Control	RAD‐seq refines previous estimates of genetic structure in Lake Erie walleye (Sander vitreus)	Chen K-Y et al.	https://doi.org/10.1002/tafs.10215	10.1002/tafs.10215	8	10	NA	2020-01-06	8	10	NA	NA	2022-12-05	12	16	16	9
384	7	11	@SolomonRDavid	Transactions of the American Fisheries Society	15245	2019-12-05	8	Control	Interactive effects of hypoxia and temperature on consumption, growth, and condition of juvenile Hybrid Striped Bass	Marcek BJ et al.	https://doi.org/10.1002/tafs.10210	10.1002/tafs.10210	0	0	NA	2020-01-06	0	0	NA	NA	2022-12-05	2	3	12	6
385	7	11	@SolomonRDavid	Transactions of the American Fisheries Society	15245	2019-12-05	9	Control	Density dependent effects of invasive red swamp crayfish Procambarus clarkii on experimental populations of the Amargosa pupfish Cyprinodon nevadensis amargosae	Paulson BL & Stockwell CA	https://doi.org/10.1002/tafs.10213	10.1002/tafs.10213	0	0	NA	2020-01-06	0	0	NA	NA	2022-12-05	7	10	5	3
386	8	1	@WhySharksMatter	Marine Policy	45978	2019-12-02	15	Experiment	Taiwan's progress towards becoming an ocean country	Shi YC	https://doi.org/10.1016/j.marpol.2019.103725	10.1016/j.marpol.2019.103725	0	0	https://twitter.com/WhySharksMatter/status/1201866920926076928?s=20	2020-01-06	1	1	2625	0	2022-12-02	1	1	6	4
387	8	1	@WhySharksMatter	Marine Policy	45978	2019-12-02	3	Control	Integrating spatial management measures into fisheries: The Lepidorhombus spp. case study	Abad E et al.	https://doi.org/10.1016/j.marpol.2019.103739	10.1016/j.marpol.2019.103739	0	0	NA	2020-01-06	0	0	NA	NA	2022-12-02	15	20	6	4
388	8	1	@WhySharksMatter	Marine Policy	45978	2019-12-02	4	Control	Evaluating stakeholder participatory processes in policy development for Marine Protected Areas	Rasheed AR & Abdulla A	https://doi.org/10.1016/j.marpol.2019.103737	10.1016/j.marpol.2019.103737	6	6	NA	2020-01-06	6	6	NA	NA	2022-12-02	5	5	10	6
389	8	1	@WhySharksMatter	Marine Policy	45978	2019-12-02	7	Control	Assessing the consistency of in-stream tidal energy development policy in Nova Scotia, Canada	Carlson JT & Adams M	https://doi.org/10.1016/j.marpol.2019.103743	10.1016/j.marpol.2019.103743	2	2	NA	2020-01-06	2	3	NA	NA	2022-12-02	3	5	6	3
390	8	1	@WhySharksMatter	Marine Policy	45978	2019-12-02	13	Control	Public perceptions of the marine environment and behavioral intentions to preserve it: The case of three coastal cities in Greece	Gkargkavouzi A et al.	https://doi.org/10.1016/j.marpol.2019.103727	10.1016/j.marpol.2019.103727	0	0	NA	2020-01-06	0	0	NA	NA	2022-12-02	0	0	24	14
391	8	2	@TrevorABranch	ICES Journal of Marine Science	11240	2019-11-14	12	Experiment	Underwater noise recognition of marine vessels passages: two case studies using hidden Markov models	Vieira M et al.	https://doi.org/10.1093/icesjms/fsz194	10.1093/icesjms/fsz194	0	0	https://twitter.com/TrevorABranch/status/1195085384897581058	2019-12-15	14	22	6033	85	2022-11-14	12	20	13	9
392	8	2	@TrevorABranch	ICES Journal of Marine Science	11240	2019-11-14	17	Control	Utilization of pop-up satellite archival transmitting tags to evaluate thorny skate (Amblyraja radiata) discard mortality in the Gulf of Maine groundfish bottom trawl fishery	Knotek R et al.	https://doi.org/10.1093/icesjms/fsz177	10.1093/icesjms/fsz177	23	33	NA	2019-12-15	25	35	NA	NA	2022-11-14	27	41	7	5
393	8	2	@TrevorABranch	ICES Journal of Marine Science	11240	2019-11-14	18	Control	Environmental controls and anthropogenic impacts on deep-sea sponge grounds in the Faroe-Shetland Channel, NE Atlantic: the importance of considering spatial scale to distinguish drivers of change	Vad J et al.	https://doi.org/10.1093/icesjms/fsz185	10.1093/icesjms/fsz185	7	9	NA	2019-12-15	7	11	NA	NA	2022-11-14	7	11	7	5
394	8	2	@TrevorABranch	ICES Journal of Marine Science	11240	2019-11-14	19	Control	Influence of life-history-dependent migration strategies on Atlantic salmon diets	Boe J et al.	https://doi.org/10.1093/icesjms/fsz168	10.1093/icesjms/fsz168	0	0	NA	2019-12-15	0	0	NA	NA	2022-11-14	3	6	5	3
395	8	2	@TrevorABranch	ICES Journal of Marine Science	11240	2019-11-14	21	Control	Ecological thresholds in forecast performance for key United States West Coast Chinook salmon stocks	Satterthwaite WH et al.	https://doi.org/10.1093/icesjms/fsz189	10.1093/icesjms/fsz189	10	15	NA	2019-12-15	13	18	NA	NA	2022-11-14	13	17	19	13
396	8	3	@AlongsideWild	The Journal of Wildlife Management	39929	2019-11-25	5	Experiment	The Sustainability of Wolverine Trapping Mortality in Southern Canada	Mowat G et al.	https://doi.org/10.1002/jwmg.21787	10.1002/jwmg.21787	2	3	https://twitter.com/AlongsideWild/status/1199347380727894017?s=20	2020-01-06	100	128	8122	30	2022-11-28	92	64	14	7
397	8	3	@AlongsideWild	The Journal of Wildlife Management	39929	2019-11-25	6	Control	Influences of Landscape Features on Bat Activity in North Dakota	Nelson JJ & Gillam EH	https://doi.org/10.1002/jwmg.21789	10.1002/jwmg.21789	0	0	NA	2020-01-06	8	1	NA	NA	2022-11-28	1	1	4	0
398	8	3	@AlongsideWild	The Journal of Wildlife Management	39929	2019-11-25	7	Control	Lifetime Sex‐Specific Moose Mortality During an Intentional Population Reduction	Boertje RD et al.	https://doi.org/10.1002/jwmg.21782	10.1002/jwmg.21782	0	0	NA	2020-01-06	0	0	NA	NA	2022-11-28	0	0	3	2
399	8	3	@AlongsideWild	The Journal of Wildlife Management	39929	2019-11-25	8	Control	Den Site Selection by the Florida Spotted Skunk	Harris SN et al.	https://doi.org/10.1002/jwmg.21780	10.1002/jwmg.21780	0	0	NA	2020-01-06	1	1	NA	NA	2022-11-28	1	1	17	13
400	8	3	@AlongsideWild	The Journal of Wildlife Management	39929	2019-11-25	16	Control	Occupancy Patterns of Breeding American Black Ducks	Roberts AJ et al.	https://doi.org/10.1002/jwmg.21775	10.1002/jwmg.21775	2	2	NA	2020-01-06	2	3	NA	NA	2022-11-28	2	3	2	1
401	8	4	@Craken_MacCraic	Journal of Wildlife Diseases	4444	2019-11-22	12	Experiment	Toxoplasma gondii Prevalence in Hunter-killed Mourning Doves (Zenaida macroura) and Rock Pigeons (Columba livia) From East Tennessee	Ammar S et al.	https://doi.org/10.7589/2019-06-155	10.7589/2019-06-155	0	0	https://twitter.com/Craken_MacCraic/status/1198016817563938818	2020-01-06	1	1	255	0	2022-11-28	2	2	6	3
402	8	4	@Craken_MacCraic	Journal of Wildlife Diseases	4444	2019-11-22	1	Control	MORTALITY INVESTIGATION OF MONITORED EASTERN BOX TURTLES (TERRAPENE CAROLINA CAROLINA) IN CENTRAL ILLINOIS, USA, FROM 2016–2018	Rayl JM et al.	https://doi.org/10.7589/2019-01-016	10.7589/2019-01-016	0	0	NA	2020-01-06	0	0	NA	NA	2022-11-28	0	0	3	3
403	8	4	@Craken_MacCraic	Journal of Wildlife Diseases	4444	2019-11-22	10	Control	Serosurvey of Toxoplasma gondii and Leptospira spp. in Free-range Agoutis (Dasyprocta azarae) from an Urban Area of Southern Brazil	Yamakawa AC et al.	https://doi.org/10.7589/2019-05-137	10.7589/2019-05-137	0	0	NA	2020-01-06	0	0	NA	NA	2022-11-28	0	0	1	0
404	8	4	@Craken_MacCraic	Journal of Wildlife Diseases	4444	2019-11-22	15	Control	Low Serologic Prevalences Suggest Sporadic Infections of Hepatitis E Virus in Chamois (Rupicapra rupicapra) and Red Deer (Cervus elaphus) in the Italian Alps	Trogu T et al.	https://doi.org/10.7589/2019-02-036	10.7589/2019-02-036	0	0	NA	2020-01-06	0	0	NA	NA	2022-11-28	1	1	9	8
405	8	4	@Craken_MacCraic	Journal of Wildlife Diseases	4444	2019-11-22	16	Control	COCCIDIOSIS IN GREEN TURTLES (CHELONIA MYDAS) IN AUSTRALIA: PATHOGENESIS, SPATIAL AND TEMPORAL DISTRIBUTION, AND CLIMATE-RELATED DETERMINANTS OF DISEASE OUTBREAKS	de Gouvea Pedroso SB et al.	https://doi.org/10.7589/2019-05-115	10.7589/2019-05-115	0	0	NA	2020-01-06	0	0	NA	NA	2022-11-28	0	0	3	2
406	8	5	@DaniRabaiotti	Journal of Animal Ecology	17365	2019-11-29	7	Experiment	An inverse latitudinal gradient in infection probability and phylogenetic diversity for Leucocytozoon blood parasites in New World birds	Fecchio A et al.	https://doi.org/10.1111/1365-2656.13117	10.1111/1365-2656.13117	17	28	https://twitter.com/DaniRabaiotti/status/1200406204163461125	2020-01-06	25	41	4837	88	2022-11-29	24	39	53	35
407	8	5	@DaniRabaiotti	Journal of Animal Ecology	17365	2019-11-29	4	Control	The nutritional geography of ants: Gradients of sodium and sugar limitation across North American grasslands	Kaspari M et al.	https://doi.org/10.1111/1365-2656.13120	10.1111/1365-2656.13120	17	28	NA	2020-01-06	17	28	NA	NA	2022-11-29	19	30	18	15
408	8	5	@DaniRabaiotti	Journal of Animal Ecology	17365	2019-11-29	5	Control	Parasite infection leads to widespread glucocorticoid hormone increases in vertebrate hosts: A meta‐analysis	O'Dwyer K et al.	https://doi.org/10.1111/1365-2656.13123	10.1111/1365-2656.13123	3	6	NA	2020-01-06	3	6	NA	NA	2022-11-29	5	9	21	14
409	8	5	@DaniRabaiotti	Journal of Animal Ecology	17365	2019-11-29	8	Control	Evolution alters post‐invasion temporal dynamics in experimental communities	Faillace CA & Morin PJ	https://doi.org/10.1111/1365-2656.13113	10.1111/1365-2656.13113	4	4	NA	2020-01-06	4	4	NA	NA	2022-11-29	5	5	10	5
410	8	5	@DaniRabaiotti	Journal of Animal Ecology	17365	2019-11-29	10	Control	Navigating through the r packages for movement	Joo R et al.	https://doi.org/10.1111/1365-2656.13116	10.1111/1365-2656.13116	106	163	NA	2020-01-06	107	165	NA	NA	2022-11-29	184	289	78	39
411	8	6	@Drew_Lab	Conservation Biology	8001	2019-12-03	2	Experiment	Effects of rarity form on species’ responses to land use	Sykes L et al.	https://doi.org/10.1111/cobi.13419	10.1111/cobi.13419	18	28	https://twitter.com/Drew_Lab/status/1201872182701363206	2020-01-06	19	32	3083	15	2022-12-04	17	27	22	19
412	8	6	@Drew_Lab	Conservation Biology	8001	2019-12-03	1	Control	Decision‐support tools for dynamic management	Welch H et al.	https://doi.org/10.1111/cobi.13417	10.1111/cobi.13417	34	56	NA	2020-01-06	35	57	NA	NA	2022-12-04	34	57	27	22
413	8	6	@Drew_Lab	Conservation Biology	8001	2019-12-03	3	Control	Assessing ecological function in the context of species recovery	Akcakaya HR et al.	https://doi.org/10.1111/cobi.13425	10.1111/cobi.13425	142	47	NA	2020-01-06	142	47	NA	NA	2022-12-04	140	43	35	17
414	8	6	@Drew_Lab	Conservation Biology	8001	2019-12-03	4	Control	Meta‐analysis of the differential effects of habitat fragmentation and degradation on plant genetic diversity	Gonzalez AV et al.	https://doi.org/10.1111/cobi.13422	10.1111/cobi.13422	23	21	NA	2020-01-06	27	27	NA	NA	2022-12-04	26	30	44	30
415	8	6	@Drew_Lab	Conservation Biology	8001	2019-12-03	5	Control	Historical and contemporary indigenous marine conservation strategies in the North Pacific	Ban NC et al.	https://doi.org/10.1111/cobi.13432	10.1111/cobi.13432	15	24	NA	2020-01-06	16	26	NA	NA	2022-12-04	16	27	23	25
416	8	7	@drmichellelarue	Polar Biology	19663	2019-11-17	8	Experiment	Moon snails Amauropsis islandica can shape the population of Baltic clams Limecola balthica by size-selective predation in the high-latitude White Sea	Aristov D & Varfolomeeva M	https://doi.org/10.1007/s00300-019-02597-y	10.1007/s00300-019-02597-y	0	0	https://twitter.com/drmichellelarue/status/1196303487602065408	2019-12-17	4	6	5133	19	2022-11-18	3	3	5	4
417	8	7	@drmichellelarue	Polar Biology	19663	2019-11-17	1	Control	Impact of ocean acidification and warming on mitochondrial enzymes and membrane lipids in two Gadoid species	Leo E et al.	https://doi.org/10.1007/s00300-019-02600-6	10.1007/s00300-019-02600-6	0	0	NA	2019-12-17	10	2	NA	NA	2022-11-18	10	2	4	3
418	8	7	@drmichellelarue	Polar Biology	19663	2019-11-17	3	Control	Examination of saffron cod Eleginus gracilis (Tilesius 1810) population genetic structure	Sme NA et al.	https://doi.org/10.1007/s00300-019-02601-5	10.1007/s00300-019-02601-5	1	1	NA	2019-12-17	1	1	NA	NA	2022-11-18	1	1	3	3
419	8	7	@drmichellelarue	Polar Biology	19663	2019-11-17	5	Control	Long-tailed Duck (Clangula hyemalis) ecology: insights from the Russian literature. Part 1: Asian part of the Russian breeding range	Sokolov V et al.	https://doi.org/10.1007/s00300-019-02594-1	10.1007/s00300-019-02594-1	0	0	NA	2019-12-17	0	0	NA	NA	2022-11-18	0	0	4	2
420	8	7	@drmichellelarue	Polar Biology	19663	2019-11-17	7	Control	Firmicutes in different soils of Admiralty Bay, King George Island, Antarctica	Ramos LR et al.	https://doi.org/10.1007/s00300-019-02596-z	10.1007/s00300-019-02596-z	3	3	NA	2019-12-17	3	3	NA	NA	2022-11-18	3	3	9	7
421	8	8	@mcmsharksxx	Marine Ecology Progress Series	16690	2019-12-17	8	Experiment	Sitka periwinkle grazing behaviour related to trematode infection: a multi-site study	Ayala-Diaz M et al.	https://doi.org/10.3354/meps13149	10.3354/meps13149	0	0	https://twitter.com/mcmsharksxx/status/1207117672384626689	2020-01-19	3	4	2303	0	2022-12-17	8	12	1	0
422	8	8	@mcmsharksxx	Marine Ecology Progress Series	16690	2019-12-17	7	Control	Nutrient storage and utilization in relation to reproductive condition of the New Zealand scallop Pecten novaezelandiae	Wong KLC & Alfaro AC	https://doi.org/10.3354/meps13156	10.3354/meps13156	0	0	NA	2020-01-16	0	0	NA	NA	2022-12-17	23	9	1	1
423	8	8	@mcmsharksxx	Marine Ecology Progress Series	16690	2019-12-17	9	Control	Food spectrum and trophic position of an Arctic cephalopod, Rossia palpebrosa (Sepiolida), inferred by stomach contents and stable isotope (δ13C and δ15N) analyses	Golikov AV et al.	https://doi.org/10.3354/meps13152	10.3354/meps13152	0	0	NA	2020-01-16	0	0	NA	NA	2022-12-17	13	22	11	5
424	8	8	@mcmsharksxx	Marine Ecology Progress Series	16690	2019-12-17	10	Control	Novel applications of animal-borne Crittercams reveal thermocline feeding in two species of manta ray	Stewart JD et al.	https://doi.org/10.3354/meps13148	10.3354/meps13148	59	82	NA	2020-01-16	63	87	NA	NA	2022-12-17	11	20	8	5
425	8	8	@mcmsharksxx	Marine Ecology Progress Series	16690	2019-12-17	13	Control	Otolith-based growth reconstructions in young-of-year Atlantic silversides Menidia menidia and their implications for sex-selective survival	Pringle JW & Baumann H	https://doi.org/10.3354/meps13174	10.3354/meps13174	5	6	NA	2020-01-16	6	6	NA	NA	2022-12-17	1	0	8	6
426	8	9	@myrmecos	Ecological Entomology	24145	2019-11-27	5	Experiment	Influence of the community of associates on Sirex noctilio brood production is contextual	Haavik LJ et al.	https://doi.org/10.1111/een.12810	10.1111/een.12810	3	5	https://twitter.com/Myrmecos/status/1199824311609167876	2020-01-06	5	8	4040	4	2022-11-28	4	7	2	1
427	8	9	@myrmecos	Ecological Entomology	24145	2019-11-27	1	Control	Effects of a fire‐retardant on oviposition habitat selection and larval development of the mosquito Culiseta longiareolata	Ozeri L et al.	https://doi.org/10.1111/een.12819	10.1111/een.12819	1	1	NA	2020-01-06	2	3	NA	NA	2022-11-28	3	4	2	2
428	8	9	@myrmecos	Ecological Entomology	24145	2019-11-27	2	Control	Shifts in the community composition of caddisflies (Insecta: Trichoptera) in a subtropical river over three decades	Murray-Stoker KM et al.	https://doi.org/10.1111/een.12822	10.1111/een.12822	5	8	NA	2020-01-06	6	10	NA	NA	2022-11-28	5	9	2	2
429	8	9	@myrmecos	Ecological Entomology	24145	2019-11-27	4	Control	Coping with drought: diapause plasticity in katydid eggs at high, mid‐, and low elevations	Srygley RB	https://doi.org/10.1111/een.12820	10.1111/een.12820	4	6	NA	2020-01-06	4	6	NA	NA	2022-11-28	4	6	5	5
430	8	9	@myrmecos	Ecological Entomology	24145	2019-11-27	6	Control	Intra‐ and interspecific variation in trophic ecology of ‘predatory’ ants in the subfamily Ponerinae	Hanisch PE et al.	https://doi.org/10.1111/een.12817	10.1111/een.12817	11	18	NA	2020-01-06	13	20	NA	NA	2022-11-28	12	23	5	4
431	8	10	@redlipblenny	Coral Reefs	7103	2019-12-16	1	Experiment	Seasonal controls on the diet, metabolic activity, tissue reserves and growth of the cold-water coral Lophelia pertusa	Maier SR et al.	https://doi.org/10.1007/s00338-019-01886-6	10.1007/s00338-019-01886-6	1	2	https://twitter.com/redlipblenny/status/1206645319078793219	2020-01-16	3	6	2316	17	2022-12-19	8	12	21	15
432	8	10	@redlipblenny	Coral Reefs	7103	2019-12-16	3	Control	Localized hypoxia may have caused coral reef mortality at the Flower Garden Banks	Kealoha AK et al.	https://doi.org/10.1007/s00338-019-01883-9	10.1007/s00338-019-01883-9	6	9	NA	2020-01-16	23	9	NA	NA	2022-12-19	23	9	20	13
433	8	10	@redlipblenny	Coral Reefs	7103	2019-12-16	5	Control	Contrasting patterns of genetic connectivity in brooding and spawning corals across a remote atoll system in northwest Australia	Thomas L et al.	https://doi.org/10.1007/s00338-019-01884-8	10.1007/s00338-019-01884-8	14	22	NA	2020-01-16	14	22	NA	NA	2022-12-19	13	22	23	14
434	8	10	@redlipblenny	Coral Reefs	7103	2019-12-16	10	Control	Macroalgae removal on coral reefs: realised ecosystem functions transcend biogeographic locations	Tebbett SB et al.	https://doi.org/10.1007/s00338-019-01874-w	10.1007/s00338-019-01874-w	12	17	NA	2020-01-16	12	19	NA	NA	2022-12-19	11	20	21	16
435	8	10	@redlipblenny	Coral Reefs	7103	2019-12-16	12	Control	Investigating the heat shock protein response involved in coral bleaching across scleractinian species in the central Red Sea	Seveso D et al.	https://doi.org/10.1007/s00338-019-01878-6	10.1007/s00338-019-01878-6	1	0	NA	2020-01-16	1	0	NA	NA	2022-12-19	1	0	16	10
436	8	11	@SolomonRDavid	Transactions of the American Fisheries Society	15817	2020-02-07	4	Experiment	Effects of physiological condition on aspects of repeat spawning in female Steelhead Trout reconditioned in captivity	Jenkins LE et al.	https://doi.org/10.1002/tafs.10224	10.1002/tafs.10224	0	0	https://twitter.com/SolomonRDavid/status/1225494450786512899	2020-03-08	4	7	1694	5	2023-02-07	5	8	4	1
437	8	11	@SolomonRDavid	Transactions of the American Fisheries Society	15817	2020-02-07	1	Control	Mortality of Endangered Juvenile Lost River Suckers Associated with Cyanobacteria Blooms in Mesocosms in Upper Klamath Lake, Oregon	Burdick SM et al.	https://doi.org/10.1002/tafs.10227	10.1002/tafs.10227	0	0	NA	2020-03-08	0	0	NA	NA	2023-02-07	2	3	10	5
438	8	11	@SolomonRDavid	Transactions of the American Fisheries Society	15817	2020-02-07	6	Control	Density‐Dependence Mediates the Effects of Temperature on Growth of Juvenile Blue Catfish in Nonnative Habitats	Nepal V & Fabrizio MC	https://doi.org/10.1002/tafs.10217	10.1002/tafs.10217	0	0	NA	2020-03-08	1	0	NA	NA	2023-02-07	3	3	10	8
439	8	11	@SolomonRDavid	Transactions of the American Fisheries Society	15817	2020-02-07	7	Control	Using an Integrated Population Model to Evaluate Yellowstone Cutthroat Trout Responses to Management Actions	McCormick JL & High B	https://doi.org/10.1002/tafs.10222	10.1002/tafs.10222	0	0	NA	2020-03-08	4	6	NA	NA	2023-02-07	4	6	10	6
440	8	11	@SolomonRDavid	Transactions of the American Fisheries Society	15817	2020-02-07	8	Control	Energy density predictors for Argentine Anchovy (Engraulis anchoita), a key species of the South Western Atlantic Ocean	Ciancio JE et al.	https://doi.org/10.1002/tafs.10223	10.1002/tafs.10223	0	0	NA	2020-03-08	0	0	NA	NA	2023-02-07	1	0	2	1
441	9	1	@WhySharksMatter	Marine Policy	46511	2020-01-07	1	Experiment	Reducing discards of demersal species using a 100 mm square mesh cylinder: Size selectivity and catch comparison analysis	Gatti P et al.	https://doi.org/10.1016/j.marpol.2019.103777	10.1016/j.marpol.2019.103777	0	0	https://twitter.com/WhySharksMatter/status/1214555742952448001?s=20	2020-02-06	1	2	2074	1	2023-01-07	4	2	2	2
442	9	1	@WhySharksMatter	Marine Policy	46511	2020-01-07	3	Control	The illegal, unreported and unregulated fishing in Kuwait: Problems and solutions	Alqattan MEA et al.	https://doi.org/10.1016/j.marpol.2019.103775	10.1016/j.marpol.2019.103775	0	0	NA	2020-02-06	0	0	NA	NA	2023-01-07	0	0	6	0
443	9	1	@WhySharksMatter	Marine Policy	46511	2020-01-07	4	Control	The BBNJ negotiations and ecosystem governance in the arctic	De Lucia V	https://doi.org/10.1016/j.marpol.2019.103756	10.1016/j.marpol.2019.103756	8	10	NA	2020-02-06	8	10	NA	NA	2023-01-07	6	8	15	8
444	9	1	@WhySharksMatter	Marine Policy	46511	2020-01-07	5	Control	Challenges and opportunities for fishery rights negotiations in disputed waters – A Taiwanese perspective regarding a fishing boat case incident	Shih Y-C et al.	https://doi.org/10.1016/j.marpol.2019.103755	10.1016/j.marpol.2019.103755	0	0	NA	2020-02-06	0	0	NA	NA	2023-01-07	0	0	2	0
445	9	1	@WhySharksMatter	Marine Policy	46511	2020-01-07	6	Control	Arctic Ocean governance in light of an of an international legally binding instrument on the conservation and sustainable use of marine biodiversity of areas beyond national jurisdiction	Prip C	https://doi.org/10.1016/j.marpol.2019.103768	10.1016/j.marpol.2019.103768	0	0	NA	2020-02-06	0	0	NA	NA	2023-01-07	0	0	12	6
446	9	2	@TrevorABranch	ICES Journal of Marine Science	11359	2019-12-17	7	Experiment	History of the Spanish demersal fishery in the Atlantic and Mediterranean Seas	Punzon A et al.	https://doi.org/10.1093/icesjms/fsz231	10.1093/icesjms/fsz231	0	0	https://twitter.com/TrevorABranch/status/1207006336560459776	2020-01-16	5	8	3598	63	2022-12-19	21	29	2	2
447	9	2	@TrevorABranch	ICES Journal of Marine Science	11359	2019-12-17	5	Control	A Bayesian hierarchical approach to estimate growth parameters from length data of narrow spread	Zhou S et al.	https://doi.org/10.1093/icesjms/fsz241	10.1093/icesjms/fsz241	0	0	NA	2020-01-16	0	0	NA	NA	2022-12-19	0	0	6	3
448	9	2	@TrevorABranch	ICES Journal of Marine Science	11359	2019-12-17	20	Control	The economic costs of seal presence in Swedish small-scale fisheries	Waldo S et al.	https://doi.org/10.1093/icesjms/fsz221	10.1093/icesjms/fsz221	0	0	NA	2020-01-16	0	0	NA	NA	2022-12-19	4	1	15	10
449	9	2	@TrevorABranch	ICES Journal of Marine Science	11359	2019-12-17	24	Control	Congruence between fine-scale genetic breaks and dispersal potential in an estuarine seaweed across multiple transition zones	Nicastro KR et al.	https://doi.org/10.1093/icesjms/fsz179	10.1093/icesjms/fsz179	5	5	NA	2020-01-16	5	5	NA	NA	2022-12-19	5	5	12	8
450	9	2	@TrevorABranch	ICES Journal of Marine Science	11359	2019-12-17	25	Control	There is no best method for constructing size-transition matrices for size-structured stock assessments	Cronin-Fine L & Punt AE	https://doi.org/10.1093/icesjms/fsz217	10.1093/icesjms/fsz217	0	0	NA	2020-01-16	0	0	NA	NA	2022-12-19	0	0	4	4
451	9	3	@AlongsideWild	The Journal of Wildlife Management	40575	2020-01-07	2	Experiment	The Influence of Water Depth on Energy Availability for Ducks	Behney AC	https://doi.org/10.1002/jwmg.21811	10.1002/jwmg.21811	0	0	https://twitter.com/AlongsideWild/status/1214517850448302081?s=20	2020-02-06	8	11	3679	40	2023-01-07	4	5	11	4
452	9	3	@AlongsideWild	The Journal of Wildlife Management	40575	2020-01-07	4	Control	Estimating Survival for Elusive Juvenile Pond‐Breeding Salamanders	Messermann AF et al.	https://doi.org/10.1002/jwmg.21815	10.1002/jwmg.21815	21	29	NA	2020-02-06	26	35	NA	NA	2023-01-07	23	34	9	6
453	9	3	@AlongsideWild	The Journal of Wildlife Management	40575	2020-01-07	17	Control	Opportunistic Predation of Wild Turkey Nests by Wild Pigs	Sanders HN et al.	https://doi.org/10.1002/jwmg.21797	10.1002/jwmg.21797	4	5	NA	2020-02-06	4	5	NA	NA	2023-01-07	4	4	6	2
454	9	3	@AlongsideWild	The Journal of Wildlife Management	40575	2020-01-07	19	Control	Using Distance Sampling‐Based Integrated Population Models to Identify Key Demographic Parameters	Schmidt JH & Robison HL	https://doi.org/10.1002/jwmg.21805	10.1002/jwmg.21805	0	0	NA	2020-02-06	0	0	NA	NA	2023-01-07	0	0	4	3
455	9	3	@AlongsideWild	The Journal of Wildlife Management	40575	2020-01-07	20	Control	Seismic Survey Design and Effects on Maternal Polar Bear Dens	Wilson RR & Durner GM	https://doi.org/10.1002/jwmg.21800	10.1002/jwmg.21800	21	3	NA	2020-02-06	21	3	NA	NA	2023-01-07	141	3	13	11
456	9	4	@Craken_MacCraic	Journal of Wildlife Diseases	4533	2020-01-07	2	Experiment	SAFETY, IMMUNOGENICITY, AND EFFICACY OF INTRAMUSCULAR AND ORAL DELIVERY OF ERA-G333 RECOMBINANT RABIES VIRUS VACCINE TO BIG BROWN BATS (EPTESICUS FUSCUS)	Gilbert AT et al.	https://doi.org/10.7589/2019-04-108	10.7589/2019-04-108	1	2	https://twitter.com/Craken_MacCraic/status/1214683453922385921	2020-02-06	1	3	584	2	2023-01-07	2	3	3	2
457	9	4	@Craken_MacCraic	Journal of Wildlife Diseases	4533	2020-01-07	1	Control	GEOGRAPHIC AND ECOLOGIC ASPECTS OF THE COMMUNITY STRUCTURE OF TREMATODES OF MALLARDS (ANAS PLATYRHYNCHOS) IN NORTHERN POLAND AND THE CZECH REPUBLIC	Rzad I et al.	https://doi.org/10.7589/2019-02-041	10.7589/2019-02-041	0	0	NA	2020-02-06	0	0	NA	NA	2023-01-07	0	0	3	2
458	9	4	@Craken_MacCraic	Journal of Wildlife Diseases	4533	2020-01-07	8	Control	SALMONELLA SPP. INFECTION IN PSITTACIDAE AT A WILDLIFE REHABILITATION CENTER IN THE STATE OF MATO GROSSO DO SUL, BRAZIL	de Souza ML et al.	https://doi.org/10.7589/2019-06-171	10.7589/2019-06-171	1	1	NA	2020-02-06	1	1	NA	NA	2023-01-07	1	1	6	3
459	9	4	@Craken_MacCraic	Journal of Wildlife Diseases	4533	2020-01-07	9	Control	FLEA PARASITISM AND HOST SURVIVAL IN A PLAGUE-RELEVANT SYSTEM: THEORETICAL AND CONSERVATION IMPLICATIONS	Eads DA et al.	https://doi.org/10.7589/2019-08-201	10.7589/2019-08-201	1	1	NA	2020-02-06	1	1	NA	NA	2023-01-07	0	0	10	8
460	9	4	@Craken_MacCraic	Journal of Wildlife Diseases	4533	2020-01-07	13	Control	An Eight-Year Survey for Canine Distemper Virus Indicates Lack of Exposure in the Endangered Darwin's Fox (Lycalopex fulvipes)	Hidalgo-Hermoso E et al.	https://doi.org/10.7589/2019-08-195	10.7589/2019-08-195	5	6	NA	2020-02-06	4	5	NA	NA	2023-01-07	9	8	11	8
461	9	5	@DaniRabaiotti	Journal of Animal Ecology	17930	2020-01-09	14	Experiment	Changes in key traits versus depth and latitude suggest energy‐efficient locomotion, opportunistic feeding and light lead to adaptive morphologies of marine fishes	Myers EMV et al.	https://doi.org/10.1111/1365-2656.13131	10.1111/1365-2656.13131	17	28	https://twitter.com/DaniRabaiotti/status/1215241525648674816?s=20	2020-02-08	21	34	3943	27	2023-01-09	18	33	11	9
462	9	5	@DaniRabaiotti	Journal of Animal Ecology	17930	2020-01-09	3	Control	Tracking the resource pulse: Movement responses of fish to dynamic floodplain habitat in a tropical river	Crook DA et al.	https://doi.org/10.1111/1365-2656.13146	10.1111/1365-2656.13146	4	8	NA	2020-02-08	691	8	NA	NA	2023-01-09	691	8	27	16
463	9	5	@DaniRabaiotti	Journal of Animal Ecology	17930	2020-01-09	5	Control	Fidelity to foraging sites after long migrations	Shimada T et al.	https://doi.org/10.1111/1365-2656.13157	10.1111/1365-2656.13157	0	0	NA	2020-02-08	12	19	NA	NA	2023-01-09	70	63	74	48
464	9	5	@DaniRabaiotti	Journal of Animal Ecology	17930	2020-01-09	7	Control	Fitness consequences of different migratory strategies in partially migratory populations: A multi‐taxa meta‐analysis	Buchan C et al.	https://doi.org/10.1111/1365-2656.13155	10.1111/1365-2656.13155	50	78	NA	2020-02-08	50	78	NA	NA	2023-01-09	47	80	30	21
465	9	5	@DaniRabaiotti	Journal of Animal Ecology	17930	2020-01-09	12	Control	Urbanization reshapes a food web	Start D et al.	https://doi.org/10.1111/1365-2656.13136	10.1111/1365-2656.13136	5	9	NA	2020-02-08	5	9	NA	NA	2023-01-09	8	14	20	15
466	9	6	@Drew_Lab	Conservation Biology	8088	2020-01-07	5	Experiment	Using vertebrate environmental DNA from seawater in biomonitoring of marine habitats	Sigsgaard EE et al.	https://doi.org/10.1111/cobi.13437	10.1111/cobi.13437	10	19	https://twitter.com/Drew_Lab/status/1215025538068361224	2020-02-06	21	38	7539	51	2023-01-07	30	54	50	28
467	9	6	@Drew_Lab	Conservation Biology	8088	2020-01-07	2	Control	Use of surrogate species to cost‐effectively prioritize conservation actions	Ward M et al.	https://doi.org/10.1111/cobi.13430	10.1111/cobi.13430	46	24	NA	2020-02-06	123	35	NA	NA	2023-01-07	174	50	29	25
468	9	6	@Drew_Lab	Conservation Biology	8088	2020-01-07	3	Control	Statistical matching for conservation science	Schleicher J et al.	https://doi.org/10.1111/cobi.13448	10.1111/cobi.13448	54	95	NA	2020-02-06	58	101	NA	NA	2023-01-07	53	99	78	49
469	9	6	@Drew_Lab	Conservation Biology	8088	2020-01-07	4	Control	Rapid assessment of management options for promoting stock rebuilding in data‐poor species under climate change	Reum JCP et al.	https://doi.org/10.1111/cobi.13427	10.1111/cobi.13427	15	5	NA	2020-02-06	15	5	NA	NA	2023-01-07	16	6	11	9
470	9	6	@Drew_Lab	Conservation Biology	8088	2020-01-07	11	Control	Relationship between conservation biology and ecology shown through machine reading of 32,000 articles	Hintzen RE et al.	https://doi.org/10.1111/cobi.13435	10.1111/cobi.13435	146	223	NA	2020-02-06	144	222	NA	NA	2023-01-07	130	213	21	17
471	9	7	@drmichellelarue	Polar Biology	20527	2020-01-13	6	Experiment	Update of the population size and breeding performance of gentoo penguins (Pygoscelis papua) at Stranger Point/Cabo Funes, South Shetland Islands	Juares MA et al.	https://doi.org/10.1007/s00300-019-02614-0	10.1007/s00300-019-02614-0	0	0	https://twitter.com/drmichellelarue/status/1217211045502042112	2020-02-12	5	6	2419	2	2023-01-13	5	7	4	3
472	9	7	@drmichellelarue	Polar Biology	20527	2020-01-13	1	Control	Structure and function of respiratory turbinates in phocid seals	Mason MJ et al.	https://doi.org/10.1007/s00300-019-02618-w	10.1007/s00300-019-02618-w	0	0	NA	2020-02-12	0	0	NA	NA	2023-01-13	4	6	5	3
473	9	7	@drmichellelarue	Polar Biology	20527	2020-01-13	3	Control	Biological parameters of the High-Antarctic icefish, Cryodraco antarcticus (Channichthyidae) from the South Shetland Islands	La Mesa M et al.	https://doi.org/10.1007/s00300-019-02617-x	10.1007/s00300-019-02617-x	1	1	NA	2020-02-12	1	1	NA	NA	2023-01-13	1	1	2	1
474	9	7	@drmichellelarue	Polar Biology	20527	2020-01-13	5	Control	Shorter but thicker: analysis of internal growth bands in shells of intertidal vs. subtidal Antarctic limpets, Nacella concinna, reflects their environmental adaptation	Lomovasky BJ et al.	https://doi.org/10.1007/s00300-019-02615-z	10.1007/s00300-019-02615-z	0	0	NA	2020-02-12	0	0	NA	NA	2023-01-13	0	0	9	7
475	9	7	@drmichellelarue	Polar Biology	20527	2020-01-13	7	Control	Regional breeding bird assessment of the Antarctic Peninsula	Schrimpf MB et al.	https://doi.org/10.1007/s00300-019-02613-1	10.1007/s00300-019-02613-1	8	11	NA	2020-02-12	10	14	NA	NA	2023-01-13	11	14	5	4
476	9	8	@mcmsharksxx	Marine Ecology Progress Series	16886	2020-01-28	2	Experiment	Spatial variability in subtidal hard substrate assemblages across horizontal and vertical gradients: a multi-scale approach using seafloor imaging	Beisiegel K et al.	https://doi.org/10.3354/meps13168	10.3354/meps13168	0	0	https://twitter.com/mcmsharksxx/status/1222377926672306176	2020-03-05	2	3	1869	0	2023-01-28	2	3	3	3
477	9	8	@mcmsharksxx	Marine Ecology Progress Series	16886	2020-01-28	3	Control	Predicting sediment organic carbon and related food web types from a physical oceanographic model on a subarctic shelf	Lovvorn JR et al.	https://doi.org/10.3354/meps13163	10.3354/meps13163	0	0	NA	2020-03-05	0	0	NA	NA	2023-01-28	0	0	7	5
478	9	8	@mcmsharksxx	Marine Ecology Progress Series	16886	2020-01-28	9	Control	Behavioral trade-offs and habitat associations of coral-dwelling damselfishes (family Pomacentridae)	Chase TJ et al.	https://doi.org/10.3354/meps13167	10.3354/meps13167	20	29	NA	2020-03-05	20	29	NA	NA	2023-01-28	18	27	8	4
479	9	8	@mcmsharksxx	Marine Ecology Progress Series	16886	2020-01-28	10	Control	Disentangling the effects of climate and density-dependent factors on spatiotemporal dynamics of Japanese sardine spawning	Furuichi S et al.	https://doi.org/10.3354/meps13169	10.3354/meps13169	3	4	NA	2020-03-05	3	5	NA	NA	2023-01-28	3	5	14	13
480	9	8	@mcmsharksxx	Marine Ecology Progress Series	16886	2020-01-28	13	Control	When isotopes fail: importance of satellite telemetry and multi-site validation when estimating the foraging grounds of migratory species	Coffee OI et al.	https://doi.org/10.3354/meps13179	10.3354/meps13179	7	10	NA	2020-03-05	7	10	NA	NA	2023-01-28	7	10	5	3
481	9	9	@myrmecos	Ecological Entomology	24427	2020-01-08	1	Experiment	A practical guide to DNA metabarcoding for entomological ecologists	Liu M et al.	https://doi.org/10.1111/een.12831	10.1111/een.12831	10	16	https://twitter.com/Myrmecos/status/1214960139297546240	2020-02-07	12	20	3217	7	2023-01-08	29	45	71	42
482	9	9	@myrmecos	Ecological Entomology	24427	2020-01-08	2	Control	Strategies of the beetle Oochrotus unicolor (Tenebrionidae) thriving in the waste dumps of seed‐harvesting Messor ants (Formicidae)	Parmentier T et al.	https://doi.org/10.1111/een.12832	10.1111/een.12832	3	4	NA	2020-02-07	3	4	NA	NA	2023-01-08	4	6	4	2
483	9	9	@myrmecos	Ecological Entomology	24427	2020-01-08	4	Control	Facilitation between invasive herbivores: hemlock woolly adelgid increases gypsy moth preference for and performance on eastern hemlock	Kinahan IG et al.	https://doi.org/10.1111/een.12829	10.1111/een.12829	0	0	NA	2020-02-07	0	0	NA	NA	2023-01-08	0	0	13	7
484	9	9	@myrmecos	Ecological Entomology	24427	2020-01-08	5	Control	Monarch butterflies reared under autumn‐like conditions have more efficient flight and lower post‐flight metabolism	Schroeder H et al.	https://doi.org/10.1111/een.12828	10.1111/een.12828	3	5	NA	2020-02-07	3	5	NA	NA	2023-01-08	3	6	11	6
485	9	9	@myrmecos	Ecological Entomology	24427	2020-01-08	6	Control	Ant assemblage composition explains high predation pressure on artificial caterpillars during early night	Liu X et al.	https://doi.org/10.1111/een.12826	10.1111/een.12826	0	0	NA	2020-02-07	0	0	NA	NA	2023-01-08	1	1	11	8
486	9	10	@redlipblenny	Coral Reefs	7187	2020-01-28	2	Experiment	Physiological effects of heat and cold exposure in the common reef coral Acropora millepora	Nielsen JJV et al.	https://doi.org/10.1007/s00338-019-01881-x	10.1007/s00338-019-01881-x	1	1	https://twitter.com/redlipblenny/status/1222170556369256448	2020-03-05	4	6	2253	14	2023-01-28	6	9	10	7
487	9	10	@redlipblenny	Coral Reefs	7187	2020-01-28	1	Control	Ocean acidification partially mitigates the negative effects of warming on the recruitment of the coral, Orbicella faveolata	Pitts KA et al.	https://doi.org/10.1007/s00338-019-01888-4	10.1007/s00338-019-01888-4	15	19	NA	2020-03-05	18	23	NA	NA	2023-01-28	27	25	12	9
488	9	10	@redlipblenny	Coral Reefs	7187	2020-01-28	3	Control	Crown-of-thorns starfish larvae are vulnerable to predation even in the presence of alternative prey	Cowan ZL et al.	https://doi.org/10.1007/s00338-019-01890-w	10.1007/s00338-019-01890-w	1	2	NA	2020-03-05	1	2	NA	NA	2023-01-28	1	2	15	10
489	9	10	@redlipblenny	Coral Reefs	7187	2020-01-28	4	Control	Incongruence between life-history traits and conservation status in reef corals	Bridge TCL et al.	https://doi.org/10.1007/s00338-019-01885-7	10.1007/s00338-019-01885-7	1	2	NA	2020-03-05	1	2	NA	NA	2023-01-28	1	2	8	7
490	9	10	@redlipblenny	Coral Reefs	7187	2020-01-28	5	Control	Partial mortality of intertidal corals due to seasonal daytime low water levels at the Houtman Abrolhos Islands	Buckee J et al.	https://doi.org/10.1007/s00338-019-01887-5	10.1007/s00338-019-01887-5	1	2	NA	2020-03-05	1	2	NA	NA	2023-01-28	1	2	4	6
491	9	11	@SolomonRDavid	Transactions of the American Fisheries Society	16814	2020-03-09	5	Experiment	Stray Rates of Natural‐Origin Chinook Salmon and Steelhead in the Upper Columbia River Watershed	Pearsons TN & O Connor RR	https://doi.org/10.1002/tafs.10220	10.1002/tafs.10220	4	9	https://twitter.com/solomonrdavid/status/1240685604024668160?s=21	2020-04-08	6	11	2487	4	2023-03-10	6	10	5	3
492	9	11	@SolomonRDavid	Transactions of the American Fisheries Society	16814	2020-03-09	1	Control	Environmental and fish assemblage contrasts in blackwater and clearwater streams	Colvin SR et al.	https://doi.org/10.1002/tafs.10234	10.1002/tafs.10234	0	0	NA	2020-04-08	0	0	NA	NA	2023-03-10	3	3	4	2	Official online date was 10 March 2020, but tweet date was 9 Mar. Online pub date changed to 9 Mar
493	9	11	@SolomonRDavid	Transactions of the American Fisheries Society	16814	2020-03-09	2	Control	Gametogenesis and Assessment of Nonlethal Tools to Assign Sex and Reproductive Condition in Burbot	McGarvey LM et al.	https://doi.org/10.1002/tafs.10226	10.1002/tafs.10226	0	0	NA	2020-04-08	0	0	NA	NA	2023-03-10	0	0	8	5
494	9	11	@SolomonRDavid	Transactions of the American Fisheries Society	16814	2020-03-09	3	Control	Niche Partitioning among Native Ciscoes and Nonnative Rainbow Smelt in Lake Superior	Rosinski CL et al.	https://doi.org/10.1002/tafs.10219	10.1002/tafs.10219	7	8	NA	2020-04-08	7	8	NA	NA	2023-03-10	6	9	18	12
495	9	11	@SolomonRDavid	Transactions of the American Fisheries Society	16814	2020-03-09	4	Control	Smolt Transportation Influences Straying of Wild and Hatchery Snake River Steelhead into the John Day River	Tattam IA & Ruzycki JR	https://doi.org/10.1002/tafs.10228	10.1002/tafs.10228	0	0	NA	2020-04-08	2	4	NA	NA	2023-03-10	2	3	6	5
496	10	1	@WhySharksMatter	Marine Policy	47842	2020-03-24	9	Experiment	Physiological recovery after bottom trawling as a method to manage discards: The case study of Nephrops norvegicus and Squilla mantis	Barragan-Mendez C et al.	https://doi.org/10.1016/j.marpol.2020.103895	10.1016/j.marpol.2020.103895	0	0	https://twitter.com/WhySharksMatter/status/1242474165694795776?s=20	2020-04-23	1	1	2156	2	2023-03-25	1	1	5	3
497	10	1	@WhySharksMatter	Marine Policy	47842	2020-03-24	3	Control	Southern Ocean fishery management - Is CCAMLR addressing the challenges posed by a changing climate?	Wendebourg MR	https://doi.org/10.1016/j.marpol.2020.103847	10.1016/j.marpol.2020.103847	0	0	NA	2020-04-23	0	0	NA	NA	2023-03-25	1	1	13	9
498	10	1	@WhySharksMatter	Marine Policy	47842	2020-03-24	6	Control	The role of local institutions in governance of MPAs	Katikiro RE	https://doi.org/10.1016/j.marpol.2020.103906	10.1016/j.marpol.2020.103906	0	0	NA	2020-04-23	0	0	NA	NA	2023-03-25	0	0	4	1
499	10	1	@WhySharksMatter	Marine Policy	47842	2020-03-24	8	Control	Comparison of perceived fatigue levels of seafarers and management approaches in fatigue mitigation: Case studies from two Chinese and two European shipping companies	Zhao Z et al.	https://doi.org/10.1016/j.marpol.2020.103897	10.1016/j.marpol.2020.103897	1	1	NA	2020-04-23	1	1	NA	NA	2023-03-25	3	3	8	5
500	10	1	@WhySharksMatter	Marine Policy	47842	2020-03-24	10	Control	Adjacency and due regard: The role of coastal States in the BBNJ treaty	Mossop J & Schofield C	https://doi.org/10.1016/j.marpol.2020.103877	10.1016/j.marpol.2020.103877	27	34	NA	2020-04-23	27	34	NA	NA	2023-03-25	30	45	14	7
501	10	2	@TrevorABranch	ICES Journal of Marine Science	12120	2020-03-23	17	Experiment	An empirical Bayesian approach for estimating fleet- and vessel-level bycatch rates in fisheries with effort heterogeneity and limited data: a prospective tool for measuring bycatch mitigation performance	Parsa M et al.	https://doi.org/10.1093/icesjms/fsaa020	10.1093/icesjms/fsaa020	2	3	https://twitter.com/TrevorABranch/status/1242198987676901377	2020-04-22	6	9	2915	16	2023-03-24	6	9	7	5
502	10	2	@TrevorABranch	ICES Journal of Marine Science	12120	2020-03-23	2	Control	Survival rates for Nephrops norvegicus discarded from Northern European trawl fisheries	Fox CJ et al.	https://doi.org/10.1093/icesjms/fsaa037	10.1093/icesjms/fsaa037	0	0	NA	2020-04-22	0	0	NA	NA	2023-03-24	6	4	8	6
503	10	2	@TrevorABranch	ICES Journal of Marine Science	12120	2020-03-23	3	Control	Respiration of mesopelagic fish: a comparison of respiratory electron transport system (ETS) measurements and allometrically calculated rates in the Southern Ocean and Benguela Current	Belcher A et al.	https://doi.org/10.1093/icesjms/fsaa031	10.1093/icesjms/fsaa031	10	16	NA	2020-04-22	9	16	NA	NA	2023-03-24	8	13	11	10
504	10	2	@TrevorABranch	ICES Journal of Marine Science	12120	2020-03-23	13	Control	Seascape connectivity exerts differing effects for fish assemblages in distinct habitats of the surf zones of ocean beaches	Mosman JD et al.	https://doi.org/10.1093/icesjms/fsaa018	10.1093/icesjms/fsaa018	0	0	NA	2020-04-22	0	0	NA	NA	2023-03-24	0	0	14	9
505	10	2	@TrevorABranch	ICES Journal of Marine Science	12120	2020-03-23	18	Control	Regional ocean models indicate changing limits to biological invasions in the Bering Sea	Droghini A et al.	https://doi.org/10.1093/icesjms/fsaa014	10.1093/icesjms/fsaa014	0	0	NA	2020-04-22	0	0	NA	NA	2023-03-24	0	0	4	3
506	10	3	@AlongsideWild	The Journal of Wildlife Management	42330	2020-03-27	8	Experiment	Effect of Harvest on a Brown Bear Population in Alaska	Brockman C et al.	https://doi.org/10.1002/jwmg.21861	10.1002/jwmg.21861	1	1	https://twitter.com/AlongsideWild/status/1243567154701746177?s=20	2020-04-27	2	3	5080	23	2023-03-28	1	1	6	4
507	10	3	@AlongsideWild	The Journal of Wildlife Management	42330	2020-03-27	6	Control	Habitat Selection by Female Elk During Minnesota's Agricultural Season	Hinton JW et al.	https://doi.org/10.1002/jwmg.21850	10.1002/jwmg.21850	2	2	NA	2020-04-27	2	2	NA	NA	2023-03-28	2	2	8	4
508	10	3	@AlongsideWild	The Journal of Wildlife Management	42330	2020-03-27	11	Control	Migratory Flyways May Affect Population Structure in Double‐Crested Cormorants	Kimble SJA et al.	https://doi.org/10.1002/jwmg.21848	10.1002/jwmg.21848	3	5	NA	2020-04-27	3	5	NA	NA	2023-03-28	3	5	1	1
509	10	3	@AlongsideWild	The Journal of Wildlife Management	42330	2020-03-27	14	Control	Migratory Disturbance Thresholds with Mule Deer and Energy Development	Sawyer H et al.	https://doi.org/10.1002/jwmg.21847	10.1002/jwmg.21847	4	4	NA	2020-04-27	4	4	NA	NA	2023-03-28	61	1	24	14
510	10	3	@AlongsideWild	The Journal of Wildlife Management	42330	2020-03-27	18	Control	Effects of Wild Pig Disturbance on Forest Vegetation and Soils	Gray SM et al.	https://doi.org/10.1002/jwmg.21845	10.1002/jwmg.21845	0	0	NA	2020-04-27	4	0	NA	NA	2023-03-28	13	4	11	10
511	10	4	@Craken_MacCraic	Journal of Wildlife Diseases	4647	2020-04-06	1	Experiment	Detection of Brucella ceti in Two Indo-Pacific Finless Porpoises (Neophocaena phocaenoides) Stranded in Hong Kong	Mauroo NF et al.	https://doi.org/10.7589/2019-05-113	10.7589/2019-05-113	0	0	https://twitter.com/Craken_MacCraic/status/1247285766373478401?s=20	2020-05-06	3	5	1522	2	2023-04-07	3	5	4	1
512	10	4	@Craken_MacCraic	Journal of Wildlife Diseases	4647	2020-04-06	2	Control	Detection of Trichomonas gallinae in Wild Birds Admitted to a Rehabilitation Center, Florida, USA	Spriggs MC et al.	https://doi.org/10.7589/2019-05-127	10.7589/2019-05-127	0	0	NA	2020-05-06	0	0	NA	NA	2023-04-07	0	0	0	0
513	10	4	@Craken_MacCraic	Journal of Wildlife Diseases	4647	2020-04-06	3	Control	Hepatozoon Infecting Bats in the Southeastern Brazilian Rainforest	Santos ECF et al.	https://doi.org/10.7589/2019-08-216	10.7589/2019-08-216	1	2	NA	2020-05-06	2	4	NA	NA	2023-04-07	2	4	1	0
514	10	4	@Craken_MacCraic	Journal of Wildlife Diseases	4647	2020-04-06	4	Control	PREVALENCE OF CHLAMYDIACEAE AND TETRACYCLINE RESISTANCE GENES IN WILD BOARS OF CENTRAL EUROPE	Wahdan A et al.	https://doi.org/10.7589/2019-11-275	10.7589/2019-11-275	0	0	NA	2020-05-06	0	0	NA	NA	2023-04-07	0	0	4	4
515	10	4	@Craken_MacCraic	Journal of Wildlife Diseases	4647	2020-04-06	7	Control	Brucella in Himalayan Marmots (Marmota himalayana)	Yan B et al.	https://doi.org/10.7589/2019-09-237	10.7589/2019-09-237	0	0	NA	2020-05-06	0	0	NA	NA	2023-04-07	0	0	2	1
516	10	5	@DaniRabaiotti	Journal of Animal Ecology	19611	2020-03-24	2	Experiment	Sickness effects on social interactions depend on the type of behaviour and relationship	Stockmaier S et al.	https://doi.org/10.1111/1365-2656.13193	10.1111/1365-2656.13193	170	91	https://twitter.com/DaniRabaiotti/status/1242875596616728576	2020-04-23	437	123	6338	20	2023-03-25	442	116	43	25
517	10	5	@DaniRabaiotti	Journal of Animal Ecology	19611	2020-03-24	4	Control	Detection of prey odours underpins dietary specialization in a Neotropical top‐predator: How army ants find their ant prey	Manubay JA & Powell S	https://doi.org/10.1111/1365-2656.13188	10.1111/1365-2656.13188	11	14	NA	2020-04-23	11	15	NA	NA	2023-03-25	11	17	14	10
518	10	5	@DaniRabaiotti	Journal of Animal Ecology	19611	2020-03-24	7	Control	Threats from the air: Damselfly predation on diverse prey taxa	Kaunisto KM et al.	https://doi.org/10.1111/1365-2656.13184	10.1111/1365-2656.13184	61	25	NA	2020-04-23	66	26	NA	NA	2023-03-25	69	27	12	8
519	10	5	@DaniRabaiotti	Journal of Animal Ecology	19611	2020-03-24	8	Control	The allometry of daily energy expenditure in hummingbirds: An energy budget approach	Shankar A et al.	https://doi.org/10.1111/1365-2656.13185	10.1111/1365-2656.13185	5	7	NA	2020-04-23	5	7	NA	NA	2023-03-25	7	10	7	4
520	10	5	@DaniRabaiotti	Journal of Animal Ecology	19611	2020-03-24	11	Control	Population position along the fast–slow life‐history continuum predicts intraspecific variation in actuarial senescence	Cayuela H et al.	https://doi.org/10.1111/1365-2656.13172	10.1111/1365-2656.13172	10	18	NA	2020-04-23	10	18	NA	NA	2023-03-25	9	18	17	11
521	10	6	@Drew_Lab	Conservation Biology	8402	2020-03-24	1	Experiment	Mapping legal authority for terrestrial conservation corridors along streams	Stahl AT et al.	https://doi.org/10.1111/cobi.13484	10.1111/cobi.13484	46	35	https://twitter.com/Drew_Lab/status/1242542838803574788	2020-04-23	49	40	3552	9	2023-03-25	52	38	8	4
522	10	6	@Drew_Lab	Conservation Biology	8402	2020-03-24	2	Control	Combined effects of land use and hunting on distributions of tropical mammals	Gallego-Zamorano J et al.	https://doi.org/10.1111/cobi.13459	10.1111/cobi.13459	107	135	NA	2020-04-23	108	136	NA	NA	2023-03-25	112	149	40	27
523	10	6	@Drew_Lab	Conservation Biology	8402	2020-03-24	3	Control	Evaluating and expanding the European Union's protected‐area network toward potential post‐2020 coverage targets	Muller A et al.	https://doi.org/10.1111/cobi.13479	10.1111/cobi.13479	38	56	NA	2020-04-23	37	55	NA	NA	2023-03-25	16	26	22	16
524	10	6	@Drew_Lab	Conservation Biology	8402	2020-03-24	7	Control	Integrating functional connectivity and fire management for better conservation outcomes	Sitters H & Di Stefano J	https://doi.org/10.1111/cobi.13446	10.1111/cobi.13446	3	5	NA	2020-04-23	3	5	NA	NA	2023-03-25	13	5	14	9
525	10	6	@Drew_Lab	Conservation Biology	8402	2020-03-24	8	Control	Optimization of capture–recapture monitoring of elusive species illustrated with a threatened grasshopper	Broder L et al.	https://doi.org/10.1111/cobi.13449	10.1111/cobi.13449	10	14	NA	2020-04-23	10	14	NA	NA	2023-03-25	12	20	5	3
526	10	7	@drmichellelarue	Polar Biology	21609	2020-03-26	12	Experiment	Regional gold mining activities and recent climate warming alter diatom assemblages in deep sub-Arctic lakes	Sivarajah B et al.	https://doi.org/10.1007/s00300-020-02635-0	10.1007/s00300-020-02635-0	3	4	https://twitter.com/drmichellelarue/status/1243307019420831744	2020-04-25	4	5	2212	4	2023-03-27	4	5	15	12
527	10	7	@drmichellelarue	Polar Biology	21609	2020-03-26	1	Control	Mercury and stable isotope (δ13C and δ15N) trends in decapods of the Beaufort Sea	Loria A et al.	https://doi.org/10.1007/s00300-020-02646-x	10.1007/s00300-020-02646-x	0	0	NA	2020-04-25	0	0	NA	NA	2023-03-27	0	0	4	1
528	10	7	@drmichellelarue	Polar Biology	21609	2020-03-26	2	Control	Artificial burrows as a tool for long-term studies of diving petrels	Fromant AC et al.	https://doi.org/10.1007/s00300-020-02645-y	10.1007/s00300-020-02645-y	1	1	NA	2020-04-25	3	6	NA	NA	2023-03-27	3	5	7	6
529	10	7	@drmichellelarue	Polar Biology	21609	2020-03-26	8	Control	Deep diving harbor seals (Phoca vitulina) in South Greenland: movements, diving, haul-out and breeding activities described by telemetry	Rosing-Asvid A et al.	https://doi.org/10.1007/s00300-020-02639-w	10.1007/s00300-020-02639-w	0	0	NA	2020-04-25	0	0	NA	NA	2023-03-27	3	0	9	2
530	10	7	@drmichellelarue	Polar Biology	21609	2020-03-26	9	Control	Antarctic minke whales find ice gaps along the ice edge in foraging grounds of the Indo-Pacific sector (60° E and 140° E) of the Southern Ocean	Konishi J et al.	https://doi.org/10.1007/s00300-020-02638-x	10.1007/s00300-020-02638-x	0	0	NA	2020-04-25	0	0	NA	NA	2023-03-27	2	2	11	5
531	10	8	@mcmsharksxx	Marine Ecology Progress Series	17322	2020-03-25	7	Experiment	Predicting the distribution of a portunid crab in Patagonian coastal waters	de la Barra P et al.	https://doi.org/10.3354/meps13249	10.3354/meps13249	3	3	https://twitter.com/mcmsharksxx/status/1242690416161378306	2020-04-24	9	12	1912	0	2023-03-26	8	11	2	2
532	10	8	@mcmsharksxx	Marine Ecology Progress Series	17322	2020-03-25	3	Control	Effects of salt marsh restoration on eukaryotic microbenthic communities in the Yangtze Estuary	Xu Y et al.	https://doi.org/10.3354/meps13242	10.3354/meps13242	0	0	NA	2020-04-24	0	0	NA	NA	2023-03-26	0	0	7	6
533	10	8	@mcmsharksxx	Marine Ecology Progress Series	17322	2020-03-25	4	Control	Vortical feeding currents in nauplii of the calanoid copepod Eucalanus pileatus	Jiang H & Paffenhofer GA	https://doi.org/10.3354/meps13250	10.3354/meps13250	2	2	NA	2020-04-24	2	2	NA	NA	2023-03-26	2	2	5	5
534	10	8	@mcmsharksxx	Marine Ecology Progress Series	17322	2020-03-25	6	Control	Global biogeography of marine amphipod crustaceans: latitude, regionalization, and beta diversity	Arfianti T & Costello MJ	https://doi.org/10.3354/meps13272	10.3354/meps13272	0	0	NA	2020-04-24	4	6	NA	NA	2023-03-26	4	6	16	10
535	10	8	@mcmsharksxx	Marine Ecology Progress Series	17322	2020-03-25	10	Control	Incorporating depth into habitat use descriptions for sailfish Istiophorus platypterus and habitat overlap with other billfishes in the western North Atlantic	Bubley WJ et al.	https://doi.org/10.3354/meps13239	10.3354/meps13239	0	0	NA	2020-04-24	0	0	NA	NA	2023-03-26	2	2	3	1
536	10	9	@myrmecos	Ecological Entomology	25236	2020-04-02	3	Experiment	The effect of parasite density on host colonisation success by a mobile avian ectoparasite	Veiga J et al.	https://doi.org/10.1111/een.12864	10.1111/een.12864	5	7	https://twitter.com/Myrmecos/status/1245807312767463432	2020-05-06	15	23	3701	32	2023-04-03	11	18	12	7
537	10	9	@myrmecos	Ecological Entomology	25236	2020-04-02	1	Control	Negative effects of urbanisation on the physical condition of an endemic dung beetle from a neotropical hotspot	Salamao RP et al.	https://doi.org/10.1111/een.12865	10.1111/een.12865	2	4	NA	2020-05-06	3	6	NA	NA	2023-04-03	3	6	6	5
538	10	9	@myrmecos	Ecological Entomology	25236	2020-04-02	5	Control	Species richness, range size, and wing development in South American melanopline grasshoppers (Orthoptera, Acrididae)	Scattolini MC et al.	https://doi.org/10.1111/een.12859	10.1111/een.12859	0	0	NA	2020-05-06	2	2	NA	NA	2023-04-03	2	2	3	3
539	10	9	@myrmecos	Ecological Entomology	25236	2020-04-02	9	Control	Effects of predation pressure and prey density on short‐term indirect interactions between two prey species that share a common predator	Emery SE & Mills NJ	https://doi.org/10.1111/een.12855	10.1111/een.12855	1	2	NA	2020-05-06	2	3	NA	NA	2023-04-03	2	4	9	6
540	10	9	@myrmecos	Ecological Entomology	25236	2020-04-02	10	Control	Temporal and dietary niche is context‐dependent in tropical ants	Houadria M & Menzel F	https://doi.org/10.1111/een.12857	10.1111/een.12857	6	10	NA	2020-05-06	6	10	NA	NA	2023-04-03	5	10	8	4
541	10	10	@redlipblenny	Coral Reefs	7348	2020-03-25	4	Experiment	Differences in diet and foraging behaviour of commercially important rabbitfish species on coral reefs in the Indian Ocean	Ebrahim A et al.	https://doi.org/10.1007/s00338-020-01918-6	10.1007/s00338-020-01918-6	3	4	https://twitter.com/redlipblenny/status/1243018170845163520	2020-04-24	16	26	9332	78	2023-03-27	13	22	19	10
542	10	10	@redlipblenny	Coral Reefs	7348	2020-03-25	3	Control	Fine-scale delineation of Symbiodiniaceae genotypes on a previously bleached central Red Sea reef system demonstrates a prevalence of coral host-specific associations	Hume BCC et al.	https://doi.org/10.1007/s00338-020-01917-7	10.1007/s00338-020-01917-7	14	24	NA	2020-04-24	14	24	NA	NA	2023-03-27	14	24	42	33
543	10	10	@redlipblenny	Coral Reefs	7348	2020-03-25	5	Control	Refuge-dependent herbivory controls a key macroalga on coral reefs	Puk LD et al.	https://doi.org/10.1007/s00338-020-01915-9	10.1007/s00338-020-01915-9	4	5	NA	2020-04-24	4	5	NA	NA	2023-03-27	5	6	12	9
544	10	10	@redlipblenny	Coral Reefs	7348	2020-03-25	8	Control	Widespread low abundance despite habitat availability elevates extinction risk in pygmy seahorses	De Brauwer M et al.	https://doi.org/10.1007/s00338-020-01913-x	10.1007/s00338-020-01913-x	8	12	NA	2020-04-24	8	12	NA	NA	2023-03-27	8	12	4	1
545	10	10	@redlipblenny	Coral Reefs	7348	2020-03-25	10	Control	Density and height of Sargassum influence rabbitfish (f. Siganidae) settlement on inshore reef flats of the Great Barrier Reef	Tang S et al.	https://doi.org/10.1007/s00338-020-01908-8	10.1007/s00338-020-01908-8	8	13	NA	2020-04-24	8	13	NA	NA	2023-03-27	8	13	11	6
546	10	11	@SolomonRDavid	Transactions of the American Fisheries Society	16943	2020-04-16	1	Experiment	Juvenile Coho and Chinook salmon growth, size, and condition linked to watershed‐scale salmon spawner abundance	Joy PJ et al.	https://doi.org/10.1002/tafs.10233	10.1002/tafs.10233	0	0	https://twitter.com/SolomonRDavid/status/1250849827367325697	2020-05-17	4	4	2184	23	2023-04-17	4	4	1	1
547	10	11	@SolomonRDavid	Transactions of the American Fisheries Society	16943	2020-04-16	2	Control	Stocked fish introgression into wild Brook Trout (Salvelinus fontinalis) populations depends on habitat	Bruce SA et al.	https://doi.org/10.1002/tafs.10239	10.1002/tafs.10239	0	0	NA	2020-05-17	0	0	NA	NA	2023-04-17	1	1	7	5
548	10	11	@SolomonRDavid	Transactions of the American Fisheries Society	16943	2020-04-16	3	Control	Threats to rearing juvenile Chinook Salmon from non‐native Smallmouth Bass (Micropterus dolomieu) inferred from stable isotope and fatty acid biomarkers	Rubenson ES et al.	https://doi.org/10.1002/tafs.10237	10.1002/tafs.10237	7	10	NA	2020-05-17	7	10	NA	NA	2023-04-17	7	10	7	2
549	10	11	@SolomonRDavid	Transactions of the American Fisheries Society	16943	2020-04-16	4	Control	Genetic structure of Smallmouth Bass (Micropterus dolomieu) in Lake Michigan and the Upper Mississippi drainages relates to habitat, distance, and drainage boundaries	Euclide PT et al.	https://doi.org/10.1002/tafs.10238	10.1002/tafs.10238	9	12	NA	2020-05-17	9	12	NA	NA	2023-04-17	10	15	7	7	Two entries in Google Scholar (4+3)
550	10	11	@SolomonRDavid	Transactions of the American Fisheries Society	16943	2020-04-16	5	Control	Genetic evaluation of population structure in tautog, Tautoga onitis	Small HJ et al.	https://doi.org/10.1002/tafs.10236	10.1002/tafs.10236	0	0	NA	2020-05-17	0	0	NA	NA	2023-04-17	4	0	0	0

## Sheet: Article selection
							Note: in the "Articles" sheet, these are randomly chosen, then ordered from smallest to biggest
Journal	InPressPublished	Date range	Month	Notes	ValidArticles	Experiment	First four controls				Notes
Marine Policy	In press	30 days before current date	2018-12-01	Research articles only. NOT Short Communications or Conference Info or Book Review	1:15, 17, 19:28	2	5	10	14	7	Excluded 13, 25 (already tweeted, replaced with )
ICES Journal of Marine Science	In press	30 days before current date	2018-12-01	Original Article only no Editor's Choice, Review, Food for Thought, Corrigendum, Erratum, Introduction etc.	1:13, 16:22	6	3	13	16	18	Excluded 14,15
Journal of Wildlife Management	In press	30 days before current date	2018-12-01	Research Articles, Reviews, & Notes. NOT Letters to Editor, Editors Message, Book Reviews, Erratum	1:3,5:11,14:16	11	2	6	10	16
Journal of Wildlife Diseases	Online first	30 days before current date	2018-12-01	OriginalPaper, ContinuingEducation, NOT Book Reviews	1:8	7	1	2	3	5
Journal of Animal Ecology	Early view	30 days before current date	2018-12-01	Research Articles, Eco-evolutionary dynamics across scales, Biologging, Reviews, How to. NOT Forum	1:6	2	3	4	5	6
Conservation Biology	Early view	30 days before current date	2018-12-01	Conservation Methods, Contributed papers, Essay, Review, Diversity, Conservation Methods, Conservation Practice and Policy. NOT Book Reviews, Research Notes, Comments	1,3:11,13:17,19,21:22,24:25,27:31	9	8	13	15	28
Polar Biology	Online First	30 days before current date	2018-12-01	Original Paper or Review. NOT Short Note or Correction or Book Review (also listed as "Review")	2:6,8:11	5	2	6	8	11
Marine Ecology Progress Series	Published	Most recent issue (607)	2018-12-01	Research Articles or Reviews (not Feature Article, Opinion Piece, Notes)	2:17	15	4	6	7	8
Ecological Entomology	Early view	30 days before current date	2018-12-01	Original articles, Short Communications, Natural History, Invited Reviews	1:13	6	1	3	7	12
Coral Reefs	Online First	30 days before current date	2018-12-01	Report, Note, Perspective, Review.	1:7	7	2	4	5	6
Transactions of the American Fisheries Society	Early View	30 days before current date	2018-12-01	Articles, Notes. NOT Book Reviews, Featured Articles	1:7	1	3	4	5	6
Marine Policy	In press	30 days before current date	2019-01-01	Research articles only. NOT Short Communications or Conference Info or Book Review	1:5,7:28	2	4	15	18	25
ICES Journal of Marine Science	In press	30 days before current date	2019-01-01	Original Article only no Editor's Choice, Review, Food for Thought, Corrigendum, Erratum, Introduction etc.	5,10,12:17	13	10	12	15	17
Journal of Wildlife Management	In press	30 days before current date	2019-01-01	Research Articles, Reviews, & Notes. NOT Letters to Editor, Editors Message, Book Reviews, Erratum	1:14	2	1	4	7	12
Journal of Wildlife Diseases	Online first	30 days before current date	2019-01-01	OriginalPaper, ContinuingEducation, NOT Book Reviews	1:10	2	5	6	9	10
Journal of Animal Ecology	Early view	30 days before current date	2019-01-01	Research Articles, Eco-evolutionary dynamics across scales, Biologging, Reviews, How to. NOT Forum	1:8	7	1	2	4	5	Excluded 8 (tweeted by Branch)
Conservation Biology	Early view	30 days before current date	2019-01-01	Conservation Methods, Contributed papers, Essay, Review, Diversity, Conservation Methods, Conservation Practice and Policy. NOT Book Reviews, Research Notes, Comments	1:8,12:13,15	5	4	8	12	13
Polar Biology	Online First	30 days before current date	2019-01-01	Original Paper or Review. NOT Short Note or Correction or Book Review (also listed as "Review")	3:5,8,10:12	10	3	4	11	12
Marine Ecology Progress Series	Published	Most recent issue (608)	2019-01-01	Research Articles or Reviews (not Feature Article, Opinion Piece, Notes)	1:19	7	3	8	12	14
Ecological Entomology	Early view	30 days before current date	2019-01-01	Original articles, Short Communications, Natural History, Invited Reviews	1:9	4	2	3	5	6
Coral Reefs	Online First	30 days before current date	2019-01-01	Report, Note, Perspective, Review.	1:7	7	1	2	3	5
Transactions of the American Fisheries Society	Early View	30 days before current date	2019-01-01	Articles, Notes. NOT Book Reviews, Featured Articles	1:7	2	3	5	6	7
Marine Policy	In press	30 days before current date	2019-02-01	Research articles only. NOT Short Communications or Conference Info or Book Review	1:8,10:14, 16:19	19	6	10	11	18
ICES Journal of Marine Science	In press	30 days before current date	2019-02-01	Original Article only no Editor's Choice, Review, Food for Thought, Corrigendum, Erratum, Introduction etc.	1,3:6,8:9,11,13,16,19	8	1	3	4	5
Journal of Wildlife Management	In press	30 days before current date	2019-02-01	Research Articles, Reviews, & Notes. NOT Letters to Editor, Editors Message, Book Reviews, Erratum	1,3:10	7	5	8	9	10
Journal of Wildlife Diseases	Online first	30 days before current date	2019-02-01	OriginalPaper, ContinuingEducation, NOT Book Reviews	1:11	5	4	6	7	11
Journal of Animal Ecology	Early view	30 days before current date	2019-02-01	Research Articles, Eco-evolutionary dynamics across scales, Biologging, Reviews, How to. NOT Forum	1:13	3	1	4	5	13
Conservation Biology	Early view	30 days before current date	2019-02-01	Conservation Methods, Contributed papers, Essay, Review, Diversity, Conservation Methods, Conservation Practice and Policy. NOT Book Reviews, Research Notes, Comments	1,3,5:10,12,14:16	6	5	7	8	9
Polar Biology	Online First	30 days before current date	2019-02-01	Original Paper or Review. NOT Short Note or Correction or Book Review (also listed as "Review")	2,5:9	5	2	6	7	8
Marine Ecology Progress Series	Published	Most recent issue (608)	2019-02-01	Research Articles or Reviews (not Feature Article, Opinion Piece, Notes)	2:15	12	5	6	10	11
Ecological Entomology	Early view	30 days before current date	2019-02-01	Original articles, Short Communications, Natural History, Invited Reviews	1:6	3	1	4	5	6
Coral Reefs	Online First	30 days before current date	2019-02-01	Report, Note, Perspective, Review.	1:7	2	1	3	4	7
Transactions of the American Fisheries Society	Early View	30 days before current date	2019-02-01	Articles, Notes. NOT Book Reviews, Featured Articles	1:5,7	7	2	3	4	5
Marine Policy	In press	30 days before current date	2019-03-01	Research articles only. NOT Short Communications or Conference Info or Book Review	2, 4:10, 12	2	5	8	10	12
ICES Journal of Marine Science	In press	30 days before current date	2019-03-01	Original Article only no Editor's Choice, Review, Food for Thought, Corrigendum, Erratum, Introduction etc.	1:2, 4:11, 13:18	9	6	8	14	18
Journal of Wildlife Management	In press	30 days before current date	2019-03-01	Research Articles, Reviews, & Notes. NOT Letters to Editor, Editors Message, Book Reviews, Erratum	1:8	7	1	2	4	5
Journal of Wildlife Diseases	Online first	30 days before current date	2019-03-01	OriginalPaper, ContinuingEducation, NOT Book Reviews	2:8	8	2	3	6	7
Journal of Animal Ecology	Early view	30 days before current date	2019-03-01	Research Articles, Eco-evolutionary dynamics across scales, Biologging, Reviews, How to. NOT Forum	1:10	4	5	6	8	10
Conservation Biology	Early view	30 days before current date	2019-03-01	Conservation Methods, Contributed papers, Essay, Review, Diversity, Conservation Methods, Conservation Practice and Policy. NOT Book Reviews, Research Notes, Comments	1,3:16	1	4	6	7	8
Polar Biology	Online First	30 days before current date	2019-03-01	Original Paper or Review. NOT Short Note or Correction or Book Review (also listed as "Review")	2,4:9,11:16	9	2	4	5	16
Marine Ecology Progress Series	Published	Most recent issue 613	2019-03-01	Research Articles or Reviews (not Feature Article, Opinion Piece, Notes)	1:12	10	3	5	9	11
Ecological Entomology	Early view	30 days before current date	2019-03-01	Original articles, Short Communications, Natural History, Invited Reviews	1:9	6	1	3	7	8
Coral Reefs	Online First	30 days before current date	2019-03-01	Report, Note, Perspective, Review.	1:15	4	5	6	9	10
Transactions of the American Fisheries Society	Early View	30 days before current date	2019-03-01	Articles, Notes. NOT Book Reviews, Featured Articles	2:4,6:7,9:10	4	2	6	7	10
Marine Policy	In press	30 days before current date	2019-04-01	Research articles only. NOT Short Communications or Conference Info or Book Review	2:7	2	4	5	6	7
ICES Journal of Marine Science	In press	30 days before current date	2019-04-01	Original Article only no Editor's Choice, Review, Food for Thought, Corrigendum, Erratum, Introduction etc.	1:11, 13:16	15	4	5	11	14
Journal of Wildlife Management	In press	30 days before current date	2019-04-01	Research Articles, Reviews, & Notes. NOT Letters to Editor, Editors Message, Book Reviews, Erratum	1:6,8:9,14:20	1	3	8	15	18
Journal of Wildlife Diseases	Online first	30 days before current date	2019-04-01	OriginalPaper, ContinuingEducation, NOT Book Reviews	1:14	8	1	10	12	13
Journal of Animal Ecology	Early view	30 days before current date	2019-04-01	Research Articles, Eco-evolutionary dynamics across scales, Biologging, Reviews, How to. NOT Forum	1:7, 9:18	15	6	11	12	18
Conservation Biology	Early view	30 days before current date	2019-04-01	Conservation Methods, Contributed papers, Essay, Review, Diversity, Conservation Methods, Conservation Practice and Policy. NOT Book Reviews, Research Notes, Comments	1:10, 12:14	10	3	4	8	12
Polar Biology	Online First	30 days before current date	2019-04-01	Original Paper or Review. NOT Short Note or Correction or Book Review (also listed as "Review")	1:2, 4:6, 8:15, 17:18, 20:21	13	2	6	10	20
Marine Ecology Progress Series	Published	Most recent issue 615	2019-04-01	Research Articles or Reviews (not Feature Article, Opinion Piece, Notes)	2:14	11	3	5	10	14
Ecological Entomology	Early view	30 days before current date	2019-04-01	Original articles, Short Communications, Natural History, Invited Reviews	1:6	4	2	3	5	6
Coral Reefs	Online First	30 days before current date	2019-04-01	Report, Note, Perspective, Review.	1:3,5:15	15	6	12	13	14
Transactions of the American Fisheries Society	Early View	30 days before current date	2019-04-01	Articles, Notes. NOT Book Reviews, Featured Articles	1,2,4,5,6	5	1	2	4	6
Marine Policy	In press	30 days before current date	2019-09-01	Research articles only. NOT Short Communications or Conference Info or Book Review	1:5	4	1	2	3	5
ICES Journal of Marine Science	In press	30 days before current date	2019-09-01	Original Article only no Editor's Choice, Review, Food for Thought, Corrigendum, Erratum, Introduction etc.	1:3,5:6,8,11:13	3	5	6	8	12
Journal of Wildlife Management	In press	30 days before current date	2019-09-01	Research Articles, Reviews, & Notes. NOT Letters to Editor, Editors Message, Book Reviews, Erratum	1,3:8	8	1	3	6	7
Journal of Wildlife Diseases	Online first	30 days before current date	2019-09-01	OriginalPaper, ContinuingEducation, NOT Book Reviews	1:7	2	3	4	5	6
Journal of Animal Ecology	Early view	30 days before current date	2019-09-01	Research Articles, Eco-evolutionary dynamics across scales, Biologging, Reviews, How to. NOT Forum	3:20	16	4	12	13	18
Conservation Biology	Early view	30 days before current date	2019-09-01	Conservation Methods, Contributed papers, Essay, Review, Diversity, Conservation Methods, Conservation Practice and Policy. NOT Book Reviews, Research Notes, Comments	1:4,6:9,11:15	6	4	7	12	15
Polar Biology	Online First	30 days before current date	2019-09-01	Original Paper or Review. NOT Short Note or Correction or Book Review (also listed as "Review")	1:4,6,7:15,17,19,21,23	1	8	10	15	17
Marine Ecology Progress Series	Published	Most recent issue 626	2019-09-01	Research Articles or Reviews (not Feature Article, Opinion Piece, Notes)	2:16	12	3	9	11	13
Ecological Entomology	Early view	30 days before current date	2019-09-01	Original articles, Short Communications, Natural History, Invited Reviews	1:7	3	1	2	5	7
Coral Reefs	Online First	30 days before current date	2019-09-01	Report, Note, Perspective, Review.	1:9	8	1	4	6	9
Transactions of the American Fisheries Society	Early View	30 days before current date	2019-09-01	Articles, Notes. NOT Book Reviews, Featured Articles	1,3:7	5	1	3	4	7
Marine Policy	In press	30 days before current date	2019-10-01	Research articles only. NOT Short Communications or Conference Info or Book Review	1,3,4,6,8:13	6	1	4	9	11
ICES Journal of Marine Science	In press	30 days before current date	2019-10-01	Original Article only no Editor's Choice, Review, Food for Thought, Corrigendum, Erratum, Introduction etc.	1:2,4,6:8,11:16	11	4	7	12	13
Journal of Wildlife Management	In press	30 days before current date	2019-10-01	Research Articles, Reviews, & Notes. NOT Letters to Editor, Editors Message, Book Reviews, Erratum	1:6	2	1	3	4	5
Journal of Wildlife Diseases	Online first	30 days before current date	2019-10-01	OriginalPaper, ContinuingEducation, NOT Book Reviews	1:17	9	6	7	13	15
Journal of Animal Ecology	Early view	30 days before current date	2019-10-01	Research Articles, Eco-evolutionary dynamics across scales, Biologging, Reviews, How to. NOT Forum	1:4,6:16	11	2	13	14	15	Excluded "Within‐ and between‐group dynamics in an obligate cooperative breeder" since author is Rabaiotti
Conservation Biology	Early view	30 days before current date	2019-10-01	Conservation Methods, Contributed papers, Essay, Review, Diversity, Conservation Methods, Conservation Practice and Policy. NOT Book Reviews, Research Notes, Comments	1:9	2	1	4	6	8
Polar Biology	Online First	30 days before current date	2019-10-01	Original Paper or Review. NOT Short Note or Correction or Book Review (also listed as "Review")	1:2,4:8,10:14	2	1	5	10	11
Marine Ecology Progress Series	Published	Most recent issue 628	2019-10-01	Research Articles or Reviews (not Feature Article, Opinion Piece, Notes)	2:15	15	5	9	11	12
Ecological Entomology	Early view	30 days before current date	2019-10-01	Original articles, Short Communications, Natural History, Invited Reviews	1:6	5	1	2	4	6
Coral Reefs	Online First	30 days before current date	2019-10-01	Report, Note, Perspective, Review.	1:5	3	1	2	4	5
Transactions of the American Fisheries Society	Early View	30 days before current date	2019-10-01	Articles, Notes. NOT Book Reviews, Featured Articles	1:2,5:9	2	1	6	8	9
Marine Policy	In press	30 days before current date	2019-11-01	Research articles only. NOT Short Communications or Conference Info or Book Review	1:15	15	3	4	7	13
ICES Journal of Marine Science	In press	30 days before current date	2019-11-01	Original Article only no Editor's Choice, Review, Food for Thought, Corrigendum, Erratum, Introduction etc.	1,3:5,7,9,11:13,15:21	12	17	18	19	21
Journal of Wildlife Management	In press	30 days before current date	2019-11-01	Research Articles, Reviews, & Notes. NOT Letters to Editor, Editors Message, Book Reviews, Erratum	1:14,16	5	6	7	8	16
Journal of Wildlife Diseases	Online first	30 days before current date	2019-11-01	OriginalPaper, ContinuingEducation, NOT Book Reviews	1:17	12	1	10	15	16
Journal of Animal Ecology	Early view	30 days before current date	2019-11-01	Research Articles, Eco-evolutionary dynamics across scales, Biologging, Reviews, How to. NOT Forum	1:12	7	4	5	8	10
Conservation Biology	Early view	30 days before current date	2019-11-01	Conservation Methods, Contributed papers, Essay, Review, Diversity, Conservation Methods, Conservation Practice and Policy. NOT Book Reviews, Research Notes, Comments	1:5	2	1	3	4	5
Polar Biology	Online First	30 days before current date	2019-11-01	Original Paper or Review. NOT Short Note or Correction or Book Review (also listed as "Review")	1,3,5:8	8	1	3	5	7
Marine Ecology Progress Series	Published	Most recent issue 632	2019-11-01	Research Articles or Reviews (not Feature Article, Opinion Piece, Notes)	2:15	8	7	9	10	13
Ecological Entomology	Early view	30 days before current date	2019-11-01	Original articles, Short Communications, Natural History, Invited Reviews	1:7	5	1	2	4	6
Coral Reefs	Online First	30 days before current date	2019-11-01	Report, Note, Perspective, Review.	1:13	1	3	5	10	12
Transactions of the American Fisheries Society	Early View	30 days before current date	2019-11-01	Articles, Notes. NOT Book Reviews, Featured Articles	1,4,6:8	4	1	6	7	8
Marine Policy	In press	30 days before current date	2020-01-01	Research articles only. NOT Short Communications or Conference Info or Book Review	1,3:7	1	3	4	5	6
ICES Journal of Marine Science	In press	30 days before current date	2020-01-01	Original Article only no Editor's Choice, Review, Food for Thought, Corrigendum, Erratum, Introduction etc.	1,5,7:13,15:17,19:30	7	5	20	24	25	Excl. Privitera since just tweeted it
Journal of Wildlife Management	In press	30 days before current date	2020-01-01	Research Articles, Reviews, & Notes. NOT Letters to Editor, Editors Message, Book Reviews, Erratum	1:4,6:7,9:13,15:21	2	4	17	19	20
Journal of Wildlife Diseases	Online first	30 days before current date	2020-01-01	OriginalPaper, ContinuingEducation, NOT Book Reviews	1:13	2	1	8	9	13
Journal of Animal Ecology	Early view	30 days before current date	2020-01-01	Research Articles, Eco-evolutionary dynamics across scales, Biologging, Reviews, How to. NOT Forum	1:16	14	3	5	7	12
Conservation Biology	Early view	30 days before current date	2020-01-01	Conservation Methods, Contributed papers, Essay, Review, Diversity, Conservation Methods, Conservation Practice and Policy. NOT Book Reviews, Research Notes, Comments	1:7,10:11	5	2	3	4	11
Polar Biology	Online First	30 days before current date	2020-01-01	Original Paper or Review. NOT Short Note or Correction or Book Review (also listed as "Review")	1,3,5:7	6	1	3	5	7
Marine Ecology Progress Series	Published	Most recent issue 633	2020-01-01	Research Articles or Reviews (not Feature Article, Opinion Piece, Notes)	2:15	2	3	9	10	13
Ecological Entomology	Early view	30 days before current date	2020-01-01	Original articles, Short Communications, Natural History, Invited Reviews	1:6	1	2	4	5	6
Coral Reefs	Online First	30 days before current date	2020-01-01	Report, Note, Perspective, Review.	1:5	2	1	3	4	5
Transactions of the American Fisheries Society	Early View	30 days before current date	2020-01-01	Articles, Notes. NOT Book Reviews, Featured Articles	1:5	5	1	2	3	4
Marine Policy	In press	30 days before current date	2020-03-01	Research articles only. NOT Short Communications or Conference Info or Book Review	2:4, 6:10	9	3	6	8	10
ICES Journal of Marine Science	In press	30 days before current date	2020-03-01	Original Article only no Editor's Choice, Review, Food for Thought, Corrigendum, Erratum, Introduction etc.	2:5,9,12:13,15:18	17	2	3	13	18
Journal of Wildlife Management	In press	30 days before current date	2020-03-01	Research Articles, Reviews, & Notes. NOT Letters to Editor, Editors Message, Book Reviews, Erratum	1:4, 6:12, 14, 16:18	8	6	11	14	18
Journal of Wildlife Diseases	Online first	30 days before current date	2020-03-01	OriginalPaper, ContinuingEducation, NOT Book Reviews	1:8	1	2	3	4	7
Journal of Animal Ecology	Early view	30 days before current date	2020-03-01	Research Articles, Eco-evolutionary dynamics across scales, Biologging, Reviews, How to. NOT Forum	1:11	2	4	7	8	11
Conservation Biology	Early view	30 days before current date	2020-03-01	Conservation Methods, Contributed papers, Essay, Review, Diversity, Conservation Methods, Conservation Practice and Policy. NOT Book Reviews, Research Notes, Comments	1:8	1	2	3	7	8
Polar Biology	Online First	30 days before current date	2020-03-01	Original Paper or Review. NOT Short Note or Correction or Book Review (also listed as "Review")	1:6,8:10,12	12	1	2	8	9
Marine Ecology Progress Series	Published	Most recent issue 638	2020-03-01	Research Articles or Reviews (not Feature Article, Opinion Piece, Notes)	1:13,15	7	3	4	6	10
Ecological Entomology	Early view	30 days before current date	2020-03-01	Original articles, Short Communications, Natural History, Invited Reviews	1:11	3	1	5	9	10
Coral Reefs	Online First	30 days before current date	2020-03-01	Report, Note, Perspective, Review.	1:8, 10:13	4	3	5	8	10
Transactions of the American Fisheries Society	Early View	30 days before current date	2020-03-01	Articles, Notes. NOT Book Reviews, Featured Articles	1:5,7	1	2	3	4	5
